# Supplementary material for: Differences in characteristics of two aspects of procedural learning in action video game players
Source: PeerJ. 2026 Mar 27;14:e21013. doi: 10.7717/peerj.21013 (PMC13034865; doi:10.7717/peerj.21013)
Supplement: Supplemental Information 1 [file peerj-14-21013-s001.xlsx]

## Sheet: Sheet1
id	group	epoch	RT
1	AVG	epoch_1	401.333
1	AVG	epoch_2	418.691
1	AVG	epoch_3	434.052
1	AVG	epoch_4	370.637
2	AVG	epoch_1	327.814
2	AVG	epoch_2	329.893
2	AVG	epoch_3	321.325
2	AVG	epoch_4	321.776
3	AVG	epoch_1	461.791
3	AVG	epoch_2	496.357
3	AVG	epoch_3	457.941
3	AVG	epoch_4	441.832
4	AVG	epoch_1	328.62
4	AVG	epoch_2	311.802
4	AVG	epoch_3	307.48
4	AVG	epoch_4	306.488
5	AVG	epoch_1	345.817
5	AVG	epoch_2	387.402
5	AVG	epoch_3	382.928
5	AVG	epoch_4	377.246
6	AVG	epoch_1	343.717
6	AVG	epoch_2	339.917
6	AVG	epoch_3	336.74
6	AVG	epoch_4	321.247
7	AVG	epoch_1	361.757
7	AVG	epoch_2	372.887
7	AVG	epoch_3	362.324
7	AVG	epoch_4	352.506
8	AVG	epoch_1	367.733
8	AVG	epoch_2	360.106
8	AVG	epoch_3	376.185
8	AVG	epoch_4	354.347
9	AVG	epoch_1	370.791
9	AVG	epoch_2	384.897
9	AVG	epoch_3	354.488
9	AVG	epoch_4	370.117
10	AVG	epoch_1	328.094
10	AVG	epoch_2	344.012
10	AVG	epoch_3	325.301
10	AVG	epoch_4	321.231
11	AVG	epoch_1	410.658
11	AVG	epoch_2	388.907
11	AVG	epoch_3	372.473
11	AVG	epoch_4	370.237
12	AVG	epoch_1	370.112
12	AVG	epoch_2	377.699
12	AVG	epoch_3	354.76
12	AVG	epoch_4	368.221
13	AVG	epoch_1	407.74
13	AVG	epoch_2	395.912
13	AVG	epoch_3	373.476
13	AVG	epoch_4	363.926
14	AVG	epoch_1	468.071
14	AVG	epoch_2	437.956
14	AVG	epoch_3	417.824
14	AVG	epoch_4	412.891
15	AVG	epoch_1	335.051
15	AVG	epoch_2	353.738
15	AVG	epoch_3	347.041
15	AVG	epoch_4	336.932
16	AVG	epoch_1	358.781
16	AVG	epoch_2	362.706
16	AVG	epoch_3	368.939
16	AVG	epoch_4	373.646
17	AVG	epoch_1	355.805
17	AVG	epoch_2	366.728
17	AVG	epoch_3	363.478
17	AVG	epoch_4	368.797
18	AVG	epoch_1	352.027
18	AVG	epoch_2	361.387
18	AVG	epoch_3	357.553
18	AVG	epoch_4	348.015
19	AVG	epoch_1	376.435
19	AVG	epoch_2	416.828
19	AVG	epoch_3	379.146
19	AVG	epoch_4	351.23
20	AVG	epoch_1	425.787
20	AVG	epoch_2	434.164
20	AVG	epoch_3	439.034
20	AVG	epoch_4	413.453
21	AVG	epoch_1	424.487
21	AVG	epoch_2	439.791
21	AVG	epoch_3	409.077
21	AVG	epoch_4	401.594
22	AVG	epoch_1	369.457
22	AVG	epoch_2	399.55
22	AVG	epoch_3	392.831
22	AVG	epoch_4	392.959
23	AVG	epoch_1	459.21
23	AVG	epoch_2	436.444
23	AVG	epoch_3	404.34
23	AVG	epoch_4	421.321
24	AVG	epoch_1	378.577
24	AVG	epoch_2	354.899
24	AVG	epoch_3	326.051
24	AVG	epoch_4	325.416
25	AVG	epoch_1	347.902
25	AVG	epoch_2	355.931
25	AVG	epoch_3	361.64
25	AVG	epoch_4	343.796
26	AVG	epoch_1	347.05
26	AVG	epoch_2	341.079
26	AVG	epoch_3	336.569
26	AVG	epoch_4	330.499
27	AVG	epoch_1	330.042
27	AVG	epoch_2	339.447
27	AVG	epoch_3	329.078
27	AVG	epoch_4	339.133
28	AVG	epoch_1	362.811
28	AVG	epoch_2	372.578
28	AVG	epoch_3	331.844
28	AVG	epoch_4	328.302
29	AVG	epoch_1	437.242
29	AVG	epoch_2	419.336
29	AVG	epoch_3	428.937
29	AVG	epoch_4	427.65
30	AVG	epoch_1	347.704
30	AVG	epoch_2	345.882
30	AVG	epoch_3	340
30	AVG	epoch_4	339.769
31	AVG	epoch_1	469.012
31	AVG	epoch_2	463.909
31	AVG	epoch_3	440.877
31	AVG	epoch_4	434.589
32	AVG	epoch_1	326.847
32	AVG	epoch_2	321.439
32	AVG	epoch_3	306.893
32	AVG	epoch_4	328.276
33	AVG	epoch_1	328.653
33	AVG	epoch_2	346.763
33	AVG	epoch_3	332.774
33	AVG	epoch_4	340.193
34	AVG	epoch_1	394.382
34	AVG	epoch_2	357.824
34	AVG	epoch_3	355.752
34	AVG	epoch_4	351.25
35	AVG	epoch_1	374.875
35	AVG	epoch_2	393.757
35	AVG	epoch_3	395.434
35	AVG	epoch_4	386.779
36	AVG	epoch_1	346.264
36	AVG	epoch_2	348.423
36	AVG	epoch_3	349.646
36	AVG	epoch_4	346.41
37	AVG	epoch_1	356.344
37	AVG	epoch_2	370.234
37	AVG	epoch_3	348.662
37	AVG	epoch_4	345.276
38	AVG	epoch_1	344.707
38	AVG	epoch_2	360.234
38	AVG	epoch_3	347.914
38	AVG	epoch_4	336.736
39	AVG	epoch_1	362.908
39	AVG	epoch_2	359.055
39	AVG	epoch_3	369.252
39	AVG	epoch_4	350.234
40	AVG	epoch_1	459.542
40	AVG	epoch_2	437.009
40	AVG	epoch_3	397.227
40	AVG	epoch_4	358.989
41	AVG	epoch_1	394.119
41	AVG	epoch_2	386.042
41	AVG	epoch_3	357.598
41	AVG	epoch_4	356.015
42	AVG	epoch_1	353.703
42	AVG	epoch_2	353.485
42	AVG	epoch_3	332.16
42	AVG	epoch_4	326.014
43	AVG	epoch_1	411.353
43	AVG	epoch_2	425.756
43	AVG	epoch_3	385.658
43	AVG	epoch_4	389.857
44	AVG	epoch_1	369.656
44	AVG	epoch_2	350.802
44	AVG	epoch_3	338.136
44	AVG	epoch_4	339.302
45	NVG	epoch_1	464.106
45	NVG	epoch_2	477.511
45	NVG	epoch_3	449.397
45	NVG	epoch_4	447.974
46	NVG	epoch_1	398.76
46	NVG	epoch_2	407.263
46	NVG	epoch_3	370.747
46	NVG	epoch_4	390.793
47	NVG	epoch_1	343.071
47	NVG	epoch_2	356.8
47	NVG	epoch_3	339.358
47	NVG	epoch_4	338.545
48	NVG	epoch_1	344.558
48	NVG	epoch_2	330.755
48	NVG	epoch_3	324.841
48	NVG	epoch_4	302.968
49	NVG	epoch_1	375.08
49	NVG	epoch_2	351.739
49	NVG	epoch_3	369.396
49	NVG	epoch_4	364.813
50	NVG	epoch_1	356.128
50	NVG	epoch_2	370.08
50	NVG	epoch_3	366.295
50	NVG	epoch_4	363.644
51	NVG	epoch_1	337.063
51	NVG	epoch_2	337.823
51	NVG	epoch_3	348.529
51	NVG	epoch_4	354.061
52	NVG	epoch_1	407.067
52	NVG	epoch_2	377.866
52	NVG	epoch_3	369.834
52	NVG	epoch_4	366.423
53	NVG	epoch_1	371.299
53	NVG	epoch_2	384.354
53	NVG	epoch_3	402.406
53	NVG	epoch_4	399.718
54	NVG	epoch_1	415.378
54	NVG	epoch_2	433.097
54	NVG	epoch_3	423.862
54	NVG	epoch_4	423.266
55	NVG	epoch_1	375.661
55	NVG	epoch_2	399.627
55	NVG	epoch_3	380.474
55	NVG	epoch_4	377.369
56	NVG	epoch_1	393.675
56	NVG	epoch_2	420.846
56	NVG	epoch_3	416.134
56	NVG	epoch_4	380.066
57	NVG	epoch_1	364.658
57	NVG	epoch_2	425.895
57	NVG	epoch_3	398.497
57	NVG	epoch_4	401.321
58	NVG	epoch_1	455.202
58	NVG	epoch_2	447.882
58	NVG	epoch_3	416.832
58	NVG	epoch_4	407.569
59	NVG	epoch_1	337.465
59	NVG	epoch_2	345.931
59	NVG	epoch_3	346.808
59	NVG	epoch_4	350.611
60	NVG	epoch_1	434.438
60	NVG	epoch_2	438.469
60	NVG	epoch_3	444.336
60	NVG	epoch_4	426.335
61	NVG	epoch_1	364.68
61	NVG	epoch_2	355.085
61	NVG	epoch_3	343.09
61	NVG	epoch_4	341.555
62	NVG	epoch_1	348.417
62	NVG	epoch_2	377.73
62	NVG	epoch_3	402.767
62	NVG	epoch_4	360.035
63	NVG	epoch_1	437.652
63	NVG	epoch_2	422.03
63	NVG	epoch_3	426.604
63	NVG	epoch_4	393.906
64	NVG	epoch_1	440.566
64	NVG	epoch_2	465.041
64	NVG	epoch_3	420.209
64	NVG	epoch_4	395.837
65	NVG	epoch_1	381.25
65	NVG	epoch_2	378.192
65	NVG	epoch_3	378.62
65	NVG	epoch_4	373.591
66	NVG	epoch_1	456.007
66	NVG	epoch_2	435.522
66	NVG	epoch_3	422.373
66	NVG	epoch_4	415.319
67	NVG	epoch_1	469.572
67	NVG	epoch_2	451.073
67	NVG	epoch_3	414.608
67	NVG	epoch_4	412.078
68	NVG	epoch_1	449.679
68	NVG	epoch_2	481.909
68	NVG	epoch_3	450.946
68	NVG	epoch_4	425.824
69	NVG	epoch_1	510.289
69	NVG	epoch_2	485.066
69	NVG	epoch_3	449.685
69	NVG	epoch_4	444.778
70	NVG	epoch_1	460.795
70	NVG	epoch_2	418.314
70	NVG	epoch_3	388.156
70	NVG	epoch_4	398.052
71	NVG	epoch_1	470.566
71	NVG	epoch_2	424.342
71	NVG	epoch_3	399.94
71	NVG	epoch_4	383.397
72	NVG	epoch_1	488.118
72	NVG	epoch_2	518.78
72	NVG	epoch_3	500.991
72	NVG	epoch_4	468.022
73	NVG	epoch_1	402.481
73	NVG	epoch_2	415.676
73	NVG	epoch_3	410.894
73	NVG	epoch_4	394.547
74	NVG	epoch_1	516.934
74	NVG	epoch_2	547.707
74	NVG	epoch_3	528.366
74	NVG	epoch_4	486.831
75	NVG	epoch_1	310.391
75	NVG	epoch_2	295.282
75	NVG	epoch_3	301.431
75	NVG	epoch_4	289.687
76	NVG	epoch_1	340.826
76	NVG	epoch_2	340.102
76	NVG	epoch_3	325.051
76	NVG	epoch_4	306.651
77	NVG	epoch_1	364.409
77	NVG	epoch_2	374.017
77	NVG	epoch_3	364.356
77	NVG	epoch_4	355.025
78	NVG	epoch_1	328.653
78	NVG	epoch_2	346.763
78	NVG	epoch_3	332.774
78	NVG	epoch_4	340.193
79	NVG	epoch_1	455.423
79	NVG	epoch_2	419.725
79	NVG	epoch_3	420.475
79	NVG	epoch_4	409.341
80	NVG	epoch_1	358.873
80	NVG	epoch_2	365.255
80	NVG	epoch_3	362.823
80	NVG	epoch_4	334.883
81	NVG	epoch_1	379.962
81	NVG	epoch_2	396.464
81	NVG	epoch_3	381.545
81	NVG	epoch_4	395.801
82	NVG	epoch_1	360.045
82	NVG	epoch_2	337.328
82	NVG	epoch_3	342.515
82	NVG	epoch_4	339.59
83	NVG	epoch_1	420.831
83	NVG	epoch_2	446.502
83	NVG	epoch_3	446.284
83	NVG	epoch_4	445.226
84	NVG	epoch_1	394.164
84	NVG	epoch_2	387.337
84	NVG	epoch_3	393.062
84	NVG	epoch_4	385.507
85	NVG	epoch_1	459.275
85	NVG	epoch_2	467.029
85	NVG	epoch_3	438.656
85	NVG	epoch_4	450.796
86	NVG	epoch_1	449.188
86	NVG	epoch_2	473.878
86	NVG	epoch_3	461.103
86	NVG	epoch_4	448.139
87	NVG	epoch_1	498.423
87	NVG	epoch_2	454.639
87	NVG	epoch_3	450.263
87	NVG	epoch_4	434.041
88	NVG	epoch_1	368.632
88	NVG	epoch_2	350.36
88	NVG	epoch_3	347.365
88	NVG	epoch_4	349.693
89	NVG	epoch_1	347.567
89	NVG	epoch_2	341.839
89	NVG	epoch_3	356.686
89	NVG	epoch_4	339.089
90	NVG	epoch_1	433.592
90	NVG	epoch_2	407.432
90	NVG	epoch_3	407.936
90	NVG	epoch_4	393.788
91	NVG	epoch_1	392.677
91	NVG	epoch_2	413.116
91	NVG	epoch_3	404.151
91	NVG	epoch_4	395.228
92	NVG	epoch_1	435.392
92	NVG	epoch_2	434.041
92	NVG	epoch_3	413.373
92	NVG	epoch_4	409.734
93	NVG	epoch_1	444.367
93	NVG	epoch_2	409.319
93	NVG	epoch_3	406.032
93	NVG	epoch_4	386.472
94	NVG	epoch_1	371.571
94	NVG	epoch_2	412.238
94	NVG	epoch_3	407.172
94	NVG	epoch_4	378.698
95	NVG	epoch_1	359.599
95	NVG	epoch_2	363.708
95	NVG	epoch_3	378.67
95	NVG	epoch_4	357.429
96	NVG	epoch_1	415.071
96	NVG	epoch_2	418.329
96	NVG	epoch_3	406.428
96	NVG	epoch_4	384.904
97	NVG	epoch_1	400.349
97	NVG	epoch_2	464.888
97	NVG	epoch_3	452.221
97	NVG	epoch_4	445.397
98	NVG	epoch_1	422.652
98	NVG	epoch_2	440.513
98	NVG	epoch_3	424.234
98	NVG	epoch_4	407.383
99	NVG	epoch_1	488.16
99	NVG	epoch_2	509.184
99	NVG	epoch_3	479.379
99	NVG	epoch_4	454.883
100	NVG	epoch_1	490.161
100	NVG	epoch_2	476.041
100	NVG	epoch_3	466.771
100	NVG	epoch_4	443.901
101	NVG	epoch_1	462.848
101	NVG	epoch_2	416.95
101	NVG	epoch_3	399.021
101	NVG	epoch_4	383.977
102	NVG	epoch_1	380.366
102	NVG	epoch_2	403.947
102	NVG	epoch_3	429.113
102	NVG	epoch_4	382.056
103	NVG	epoch_1	351.353
103	NVG	epoch_2	394.583
103	NVG	epoch_3	384.044
103	NVG	epoch_4	385.255
104	NVG	epoch_1	356.425
104	NVG	epoch_2	400.266
104	NVG	epoch_3	390.096
104	NVG	epoch_4	357.773
105	NVG	epoch_1	444.701
105	NVG	epoch_2	419.322
105	NVG	epoch_3	383.586
105	NVG	epoch_4	395.81
106	NVG	epoch_1	287.613
106	NVG	epoch_2	313.03
106	NVG	epoch_3	324.824
106	NVG	epoch_4	327.93
107	NVG	epoch_1	399.715
107	NVG	epoch_2	406.587
107	NVG	epoch_3	427.415
107	NVG	epoch_4	416.503
108	NVG	epoch_1	476.541
108	NVG	epoch_2	475.396
108	NVG	epoch_3	428.204
108	NVG	epoch_4	439.045
109	NVG	epoch_1	380.875
109	NVG	epoch_2	377.639
109	NVG	epoch_3	378.231
109	NVG	epoch_4	386.838
110	NVG	epoch_1	428.529
110	NVG	epoch_2	410.689
110	NVG	epoch_3	406.699
110	NVG	epoch_4	379.611
111	NVG	epoch_1	432.914
111	NVG	epoch_2	445.657
111	NVG	epoch_3	421.75
111	NVG	epoch_4	406.881
112	NVG	epoch_1	432.363
112	NVG	epoch_2	417.392
112	NVG	epoch_3	404.259
112	NVG	epoch_4	389.417
113	NVG	epoch_1	375.313
113	NVG	epoch_2	332.507
113	NVG	epoch_3	334.335
113	NVG	epoch_4	351.441
114	NVG	epoch_1	464.902
114	NVG	epoch_2	504.029
114	NVG	epoch_3	503.105
114	NVG	epoch_4	461.449
115	AVG	epoch_1	319.088
115	AVG	epoch_2	351.229
115	AVG	epoch_3	348.727
115	AVG	epoch_4	350.971
116	AVG	epoch_1	388.175
116	AVG	epoch_2	339.088
116	AVG	epoch_3	341.783
116	AVG	epoch_4	359.481
117	AVG	epoch_1	331.135
117	AVG	epoch_2	336.694
117	AVG	epoch_3	307.679
117	AVG	epoch_4	325.575
118	AVG	epoch_1	352.055
118	AVG	epoch_2	326.283
118	AVG	epoch_3	306.735
118	AVG	epoch_4	299.901
119	AVG	epoch_1	283.203
119	AVG	epoch_2	279.578
119	AVG	epoch_3	270.314
119	AVG	epoch_4	278.742
120	AVG	epoch_1	360.193
120	AVG	epoch_2	356.887
120	AVG	epoch_3	337.434
120	AVG	epoch_4	328.809
121	AVG	epoch_1	381.289
121	AVG	epoch_2	402.672
121	AVG	epoch_3	393.503
121	AVG	epoch_4	375.192
122	AVG	epoch_1	385.205
122	AVG	epoch_2	382.023
122	AVG	epoch_3	361.073
122	AVG	epoch_4	344.178
123	AVG	epoch_1	413.308
123	AVG	epoch_2	416.827
123	AVG	epoch_3	385.831
123	AVG	epoch_4	363.437
124	AVG	epoch_1	350.872
124	AVG	epoch_2	339.544
124	AVG	epoch_3	327.712
124	AVG	epoch_4	350.371
125	AVG	epoch_1	341.399
125	AVG	epoch_2	365.029
125	AVG	epoch_3	371.235
125	AVG	epoch_4	379.299
126	AVG	epoch_1	339.872
126	AVG	epoch_2	350.304
126	AVG	epoch_3	358.788
126	AVG	epoch_4	353.172
127	AVG	epoch_1	444.886
127	AVG	epoch_2	373.173
127	AVG	epoch_3	374.193
127	AVG	epoch_4	370.037
128	AVG	epoch_1	284.788
128	AVG	epoch_2	307.246
128	AVG	epoch_3	292.311
128	AVG	epoch_4	273.431
129	AVG	epoch_1	354.813
129	AVG	epoch_2	361.038
129	AVG	epoch_3	344.979
129	AVG	epoch_4	344.516
130	AVG	epoch_1	431.039
130	AVG	epoch_2	435.496
130	AVG	epoch_3	428.655
130	AVG	epoch_4	416.375
131	AVG	epoch_1	310.024
131	AVG	epoch_2	323.296
131	AVG	epoch_3	330.403
131	AVG	epoch_4	310.704
132	AVG	epoch_1	370.498
132	AVG	epoch_2	379.59
132	AVG	epoch_3	342.127
132	AVG	epoch_4	366.835
133	AVG	epoch_1	352.747
133	AVG	epoch_2	351.049
133	AVG	epoch_3	313.616
133	AVG	epoch_4	299.991
134	AVG	epoch_1	359.72
134	AVG	epoch_2	370.46
134	AVG	epoch_3	373.67
134	AVG	epoch_4	383.664
135	AVG	epoch_1	334.032
135	AVG	epoch_2	333.327
135	AVG	epoch_3	337.753
135	AVG	epoch_4	318.249
136	AVG	epoch_1	431.66
136	AVG	epoch_2	412.354
136	AVG	epoch_3	374.971
136	AVG	epoch_4	384.075
137	AVG	epoch_1	394.477
137	AVG	epoch_2	382.376
137	AVG	epoch_3	389.008
137	AVG	epoch_4	378.234
138	AVG	epoch_1	415.257
138	AVG	epoch_2	470.648
138	AVG	epoch_3	444.676
138	AVG	epoch_4	415.258
139	AVG	epoch_1	339.509
139	AVG	epoch_2	379.817
139	AVG	epoch_3	355.333
139	AVG	epoch_4	342.42
140	AVG	epoch_1	382.801
140	AVG	epoch_2	398.153
140	AVG	epoch_3	392.379
140	AVG	epoch_4	390.786
141	AVG	epoch_1	333.883
141	AVG	epoch_2	322.584
141	AVG	epoch_3	361.482
141	AVG	epoch_4	349.69
142	AVG	epoch_1	278.974
142	AVG	epoch_2	276.427
142	AVG	epoch_3	283.82
142	AVG	epoch_4	293.488
