# Supplementary material for: Differences in characteristics of two aspects of procedural learning in action video game players
Source: PeerJ. 2026 Mar 27;14:e21013. doi: 10.7717/peerj.21013 (PMC13034865; doi:10.7717/peerj.21013)
Supplement: Supplemental Information 2 [file peerj-14-21013-s002.xlsx]

## Sheet: Sheet1
id	group	epoch	type	RT
1	AVG	epoch_1	RH	413.924
1	AVG	epoch_2	RH	484.959
1	AVG	epoch_3	RH	447.893
1	AVG	epoch_4	RH	366.316
1	AVG	epoch_1	RL	400.027
1	AVG	epoch_2	RL	423.527
1	AVG	epoch_3	RL	456.137
1	AVG	epoch_4	RL	386.32
1	AVG	epoch_1	PH	400.202
1	AVG	epoch_2	PH	412.69
1	AVG	epoch_3	PH	427.728
1	AVG	epoch_4	PH	370.637
2	AVG	epoch_1	RH	326.404
2	AVG	epoch_2	RH	306.227
2	AVG	epoch_3	RH	312.528
2	AVG	epoch_4	RH	327.321
2	AVG	epoch_1	RL	315.889
2	AVG	epoch_2	RL	316.523
2	AVG	epoch_3	RL	315.473
2	AVG	epoch_4	RL	323.656
2	AVG	epoch_1	PH	336.329
2	AVG	epoch_2	PH	331.245
2	AVG	epoch_3	PH	326.743
2	AVG	epoch_4	PH	320.229
3	AVG	epoch_1	RH	468.548
3	AVG	epoch_2	RH	462.567
3	AVG	epoch_3	RH	441.449
3	AVG	epoch_4	RH	428.307
3	AVG	epoch_1	RL	463.6
3	AVG	epoch_2	RL	521.765
3	AVG	epoch_3	RL	489.559
3	AVG	epoch_4	RL	456.522
3	AVG	epoch_1	PH	461.654
3	AVG	epoch_2	PH	497.617
3	AVG	epoch_3	PH	462.506
3	AVG	epoch_4	PH	441.286
4	AVG	epoch_1	RH	340.003
4	AVG	epoch_2	RH	311.124
4	AVG	epoch_3	RH	320.968
4	AVG	epoch_4	RH	330.818
4	AVG	epoch_1	RL	334.944
4	AVG	epoch_2	RL	322.926
4	AVG	epoch_3	RL	314.14
4	AVG	epoch_4	RL	310.726
4	AVG	epoch_1	PH	324.296
4	AVG	epoch_2	PH	307.975
4	AVG	epoch_3	PH	301.146
4	AVG	epoch_4	PH	299.197
5	AVG	epoch_1	RH	330.876
5	AVG	epoch_2	RH	392.204
5	AVG	epoch_3	RH	358.716
5	AVG	epoch_4	RH	372.808
5	AVG	epoch_1	RL	348.775
5	AVG	epoch_2	RL	394.914
5	AVG	epoch_3	RL	390.557
5	AVG	epoch_4	RL	365.807
5	AVG	epoch_1	PH	350.004
5	AVG	epoch_2	PH	384.42
5	AVG	epoch_3	PH	386.871
5	AVG	epoch_4	PH	383.94
6	AVG	epoch_1	RH	345.7
6	AVG	epoch_2	RH	344.98
6	AVG	epoch_3	RH	320.014
6	AVG	epoch_4	RH	317.724
6	AVG	epoch_1	RL	356.541
6	AVG	epoch_2	RL	349.94
6	AVG	epoch_3	RL	353.743
6	AVG	epoch_4	RL	343.062
6	AVG	epoch_1	PH	337.048
6	AVG	epoch_2	PH	335.966
6	AVG	epoch_3	PH	323.117
6	AVG	epoch_4	PH	314.438
7	AVG	epoch_1	RH	336.033
7	AVG	epoch_2	RH	361.322
7	AVG	epoch_3	RH	363.182
7	AVG	epoch_4	RH	353.266
7	AVG	epoch_1	RL	371.8
7	AVG	epoch_2	RL	379.976
7	AVG	epoch_3	RL	353.659
7	AVG	epoch_4	RL	351.014
7	AVG	epoch_1	PH	364.675
7	AVG	epoch_2	PH	373.634
7	AVG	epoch_3	PH	363.901
7	AVG	epoch_4	PH	353.486
8	AVG	epoch_1	RH	361.587
8	AVG	epoch_2	RH	347.05
8	AVG	epoch_3	RH	355.166
8	AVG	epoch_4	RH	343.257
8	AVG	epoch_1	RL	382.757
8	AVG	epoch_2	RL	350.93
8	AVG	epoch_3	RL	382.613
8	AVG	epoch_4	RL	368.94
8	AVG	epoch_1	PH	366.694
8	AVG	epoch_2	PH	365.351
8	AVG	epoch_3	PH	371.198
8	AVG	epoch_4	PH	353.334
9	AVG	epoch_1	RH	352.241
9	AVG	epoch_2	RH	406.415
9	AVG	epoch_3	RH	364.292
9	AVG	epoch_4	RH	368.714
9	AVG	epoch_1	RL	374.612
9	AVG	epoch_2	RL	399.266
9	AVG	epoch_3	RL	351.86
9	AVG	epoch_4	RL	371.657
9	AVG	epoch_1	PH	374.171
9	AVG	epoch_2	PH	381.257
9	AVG	epoch_3	PH	355.537
9	AVG	epoch_4	PH	370.104
10	AVG	epoch_1	RH	324.987
10	AVG	epoch_2	RH	347.96
10	AVG	epoch_3	RH	316.089
10	AVG	epoch_4	RH	319.228
10	AVG	epoch_1	RL	328.384
10	AVG	epoch_2	RL	345.547
10	AVG	epoch_3	RL	329.791
10	AVG	epoch_4	RL	345.779
10	AVG	epoch_1	PH	328.891
10	AVG	epoch_2	PH	341.034
10	AVG	epoch_3	PH	320.275
10	AVG	epoch_4	PH	316.4
11	AVG	epoch_1	RH	387.868
11	AVG	epoch_2	RH	392.995
11	AVG	epoch_3	RH	357.863
11	AVG	epoch_4	RH	375.26
11	AVG	epoch_1	RL	427.402
11	AVG	epoch_2	RL	406.666
11	AVG	epoch_3	RL	389.058
11	AVG	epoch_4	RL	374.629
11	AVG	epoch_1	PH	408.472
11	AVG	epoch_2	PH	361.76
11	AVG	epoch_3	PH	371.837
11	AVG	epoch_4	PH	357.888
12	AVG	epoch_1	RH	370.112
12	AVG	epoch_2	RH	362.119
12	AVG	epoch_3	RH	354.67
12	AVG	epoch_4	RH	382.249
12	AVG	epoch_1	RL	380.215
12	AVG	epoch_2	RL	386.855
12	AVG	epoch_3	RL	349.368
12	AVG	epoch_4	RL	378.086
12	AVG	epoch_1	PH	367.774
12	AVG	epoch_2	PH	377.084
12	AVG	epoch_3	PH	354.896
12	AVG	epoch_4	PH	363.112
13	AVG	epoch_1	RH	423.552
13	AVG	epoch_2	RH	393.744
13	AVG	epoch_3	RH	371.82
13	AVG	epoch_4	RH	347.471
13	AVG	epoch_1	RL	396.227
13	AVG	epoch_2	RL	404.867
13	AVG	epoch_3	RL	373.087
13	AVG	epoch_4	RL	382.734
13	AVG	epoch_1	PH	409.068
13	AVG	epoch_2	PH	386.161
13	AVG	epoch_3	PH	374.706
13	AVG	epoch_4	PH	362.054
14	AVG	epoch_1	RH	433.541
14	AVG	epoch_2	RH	379.118
14	AVG	epoch_3	RH	412.166
14	AVG	epoch_4	RH	388.148
14	AVG	epoch_1	RL	479.802
14	AVG	epoch_2	RL	461.466
14	AVG	epoch_3	RL	414.48
14	AVG	epoch_4	RL	417.821
14	AVG	epoch_1	PH	459.297
14	AVG	epoch_2	PH	435.237
14	AVG	epoch_3	PH	425.078
14	AVG	epoch_4	PH	420.9
15	AVG	epoch_1	RH	340.735
15	AVG	epoch_2	RH	379.401
15	AVG	epoch_3	RH	326.701
15	AVG	epoch_4	RH	338.916
15	AVG	epoch_1	RL	334.749
15	AVG	epoch_2	RL	340.769
15	AVG	epoch_3	RL	355.711
15	AVG	epoch_4	RL	334.641
15	AVG	epoch_1	PH	335.05
15	AVG	epoch_2	PH	354.617
15	AVG	epoch_3	PH	354.355
15	AVG	epoch_4	PH	336.932
16	AVG	epoch_1	RH	332.933
16	AVG	epoch_2	RH	358.054
16	AVG	epoch_3	RH	346.031
16	AVG	epoch_4	RH	349.815
16	AVG	epoch_1	RL	355.314
16	AVG	epoch_2	RL	386.354
16	AVG	epoch_3	RL	372.928
16	AVG	epoch_4	RL	385.442
16	AVG	epoch_1	PH	371.533
16	AVG	epoch_2	PH	354.21
16	AVG	epoch_3	PH	373.48
16	AVG	epoch_4	PH	373.985
17	AVG	epoch_1	RH	370.582
17	AVG	epoch_2	RH	374.478
17	AVG	epoch_3	RH	387.703
17	AVG	epoch_4	RH	380.637
17	AVG	epoch_1	RL	362.928
17	AVG	epoch_2	RL	379.445
17	AVG	epoch_3	RL	389.898
17	AVG	epoch_4	RL	368.213
17	AVG	epoch_1	PH	352.333
17	AVG	epoch_2	PH	361.29
17	AVG	epoch_3	PH	355.451
17	AVG	epoch_4	PH	365.097
18	AVG	epoch_1	RH	340.24
18	AVG	epoch_2	RH	367.074
18	AVG	epoch_3	RH	337.733
18	AVG	epoch_4	RH	350.673
18	AVG	epoch_1	RL	350.364
18	AVG	epoch_2	RL	376.32
18	AVG	epoch_3	RL	380.298
18	AVG	epoch_4	RL	348.129
18	AVG	epoch_1	PH	361.567
18	AVG	epoch_2	PH	352.056
18	AVG	epoch_3	PH	362.476
18	AVG	epoch_4	PH	341.356
19	AVG	epoch_1	RH	372.804
19	AVG	epoch_2	RH	387.802
19	AVG	epoch_3	RH	368.816
19	AVG	epoch_4	RH	326.258
19	AVG	epoch_1	RL	384.807
19	AVG	epoch_2	RL	432.905
19	AVG	epoch_3	RL	400.275
19	AVG	epoch_4	RL	381.682
19	AVG	epoch_1	PH	376.435
19	AVG	epoch_2	PH	413.649
19	AVG	epoch_3	PH	361.986
19	AVG	epoch_4	PH	346.98
20	AVG	epoch_1	RH	450.658
20	AVG	epoch_2	RH	421.733
20	AVG	epoch_3	RH	435.748
20	AVG	epoch_4	RH	400.165
20	AVG	epoch_1	RL	443.939
20	AVG	epoch_2	RL	426.893
20	AVG	epoch_3	RL	418.654
20	AVG	epoch_4	RL	446.117
20	AVG	epoch_1	PH	412.566
20	AVG	epoch_2	PH	439.051
20	AVG	epoch_3	PH	452.324
20	AVG	epoch_4	PH	408.911
21	AVG	epoch_1	RH	393.857
21	AVG	epoch_2	RH	445.793
21	AVG	epoch_3	RH	401.231
21	AVG	epoch_4	RH	461.883
21	AVG	epoch_1	RL	419.522
21	AVG	epoch_2	RL	438.128
21	AVG	epoch_3	RL	402.588
21	AVG	epoch_4	RL	396.338
21	AVG	epoch_1	PH	431.179
21	AVG	epoch_2	PH	438.101
21	AVG	epoch_3	PH	413.187
21	AVG	epoch_4	PH	409.307
22	AVG	epoch_1	RH	336.272
22	AVG	epoch_2	RH	393.51
22	AVG	epoch_3	RH	378.108
22	AVG	epoch_4	RH	388.323
22	AVG	epoch_1	RL	386.758
22	AVG	epoch_2	RL	413.056
22	AVG	epoch_3	RL	383.873
22	AVG	epoch_4	RL	404.582
22	AVG	epoch_1	PH	366.396
22	AVG	epoch_2	PH	396.139
22	AVG	epoch_3	PH	395.751
22	AVG	epoch_4	PH	385.169
23	AVG	epoch_1	RH	461.949
23	AVG	epoch_2	RH	417.574
23	AVG	epoch_3	RH	394.637
23	AVG	epoch_4	RH	437.468
23	AVG	epoch_1	RL	462.607
23	AVG	epoch_2	RL	433.456
23	AVG	epoch_3	RL	394.409
23	AVG	epoch_4	RL	409.702
23	AVG	epoch_1	PH	379.83
23	AVG	epoch_2	PH	354.085
23	AVG	epoch_3	PH	331.012
23	AVG	epoch_4	PH	325.754
24	AVG	epoch_1	RH	386.224
24	AVG	epoch_2	RH	356.518
24	AVG	epoch_3	RH	329.844
24	AVG	epoch_4	RH	323.832
24	AVG	epoch_1	RL	368.966
24	AVG	epoch_2	RL	354.899
24	AVG	epoch_3	RL	320.653
24	AVG	epoch_4	RL	327.555
24	AVG	epoch_1	PH	457.963
24	AVG	epoch_2	PH	440.769
24	AVG	epoch_3	PH	409.256
24	AVG	epoch_4	PH	420.252
25	AVG	epoch_1	RH	360.515
25	AVG	epoch_2	RH	348.494
25	AVG	epoch_3	RH	361.108
25	AVG	epoch_4	RH	347.52
25	AVG	epoch_1	RL	364.673
25	AVG	epoch_2	RL	348.963
25	AVG	epoch_3	RL	361.589
25	AVG	epoch_4	RL	354.321
25	AVG	epoch_1	PH	343.637
25	AVG	epoch_2	PH	357.624
25	AVG	epoch_3	PH	364.052
25	AVG	epoch_4	PH	333.337
26	AVG	epoch_1	RH	356.11
26	AVG	epoch_2	RH	343.886
26	AVG	epoch_3	RH	340.913
26	AVG	epoch_4	RH	347.242
26	AVG	epoch_1	RL	362.633
26	AVG	epoch_2	RL	353.087
26	AVG	epoch_3	RL	335.717
26	AVG	epoch_4	RL	326.232
26	AVG	epoch_1	PH	330.433
26	AVG	epoch_2	PH	342.049
26	AVG	epoch_3	PH	329.889
26	AVG	epoch_4	PH	339.517
27	AVG	epoch_1	RH	334.751
27	AVG	epoch_2	RH	332.379
27	AVG	epoch_3	RH	324.665
27	AVG	epoch_4	RH	343.203
27	AVG	epoch_1	RL	333.215
27	AVG	epoch_2	RL	339.154
27	AVG	epoch_3	RL	330.345
27	AVG	epoch_4	RL	325.135
27	AVG	epoch_1	PH	340.486
27	AVG	epoch_2	PH	334.382
27	AVG	epoch_3	PH	333.963
27	AVG	epoch_4	PH	331.431
28	AVG	epoch_1	RH	357.861
28	AVG	epoch_2	RH	364.862
28	AVG	epoch_3	RH	336.752
28	AVG	epoch_4	RH	330.736
28	AVG	epoch_1	RL	373.05
28	AVG	epoch_2	RL	372.045
28	AVG	epoch_3	RL	329.765
28	AVG	epoch_4	RL	321.147
28	AVG	epoch_1	PH	361.468
28	AVG	epoch_2	PH	374.327
28	AVG	epoch_3	PH	332.729
28	AVG	epoch_4	PH	329.244
29	AVG	epoch_1	RH	439.013
29	AVG	epoch_2	RH	370.669
29	AVG	epoch_3	RH	406.311
29	AVG	epoch_4	RH	427.65
29	AVG	epoch_1	RL	468.468
29	AVG	epoch_2	RL	430.751
29	AVG	epoch_3	RL	431.585
29	AVG	epoch_4	RL	434.05
29	AVG	epoch_1	PH	434.478
29	AVG	epoch_2	PH	418.858
29	AVG	epoch_3	PH	448.291
29	AVG	epoch_4	PH	426.202
30	AVG	epoch_1	RH	362.391
30	AVG	epoch_2	RH	328.324
30	AVG	epoch_3	RH	340.272
30	AVG	epoch_4	RH	322.529
30	AVG	epoch_1	RL	342.509
30	AVG	epoch_2	RL	349.207
30	AVG	epoch_3	RL	347.178
30	AVG	epoch_4	RL	339.455
30	AVG	epoch_1	PH	349.622
30	AVG	epoch_2	PH	345.98
30	AVG	epoch_3	PH	337.359
30	AVG	epoch_4	PH	346.104
31	AVG	epoch_1	RH	455.149
31	AVG	epoch_2	RH	433.785
31	AVG	epoch_3	RH	452.909
31	AVG	epoch_4	RH	410.178
31	AVG	epoch_1	RL	478.049
31	AVG	epoch_2	RL	473.741
31	AVG	epoch_3	RL	423.053
31	AVG	epoch_4	RL	439.52
31	AVG	epoch_1	PH	467.517
31	AVG	epoch_2	PH	461.77
31	AVG	epoch_3	PH	442.606
31	AVG	epoch_4	PH	439.633
32	AVG	epoch_1	RH	323.269
32	AVG	epoch_2	RH	329.145
32	AVG	epoch_3	RH	314.897
32	AVG	epoch_4	RH	317.256
32	AVG	epoch_1	RL	332.835
32	AVG	epoch_2	RL	322.864
32	AVG	epoch_3	RL	308.296
32	AVG	epoch_4	RL	340.951
32	AVG	epoch_1	PH	324.653
32	AVG	epoch_2	PH	318.279
32	AVG	epoch_3	PH	305.011
32	AVG	epoch_4	PH	326.739
33	AVG	epoch_1	RH	316.694
33	AVG	epoch_2	RH	349.921
33	AVG	epoch_3	RH	335.933
33	AVG	epoch_4	RH	328.321
33	AVG	epoch_1	RL	340.396
33	AVG	epoch_2	RL	371.646
33	AVG	epoch_3	RL	364.266
33	AVG	epoch_4	RL	353.088
33	AVG	epoch_1	PH	329.056
33	AVG	epoch_2	PH	332.552
33	AVG	epoch_3	PH	326.389
33	AVG	epoch_4	PH	337.256
34	AVG	epoch_1	RH	389.64
34	AVG	epoch_2	RH	351.785
34	AVG	epoch_3	RH	345.425
34	AVG	epoch_4	RH	351.101
34	AVG	epoch_1	RL	413.172
34	AVG	epoch_2	RL	368.466
34	AVG	epoch_3	RL	364.203
34	AVG	epoch_4	RL	355.346
34	AVG	epoch_1	PH	391.073
34	AVG	epoch_2	PH	353.335
34	AVG	epoch_3	PH	355.691
34	AVG	epoch_4	PH	349.211
35	AVG	epoch_1	RH	365.56
35	AVG	epoch_2	RH	392.453
35	AVG	epoch_3	RH	398.468
35	AVG	epoch_4	RH	386.699
35	AVG	epoch_1	RL	380.587
35	AVG	epoch_2	RL	393.689
35	AVG	epoch_3	RL	397.386
35	AVG	epoch_4	RL	387.568
35	AVG	epoch_1	PH	376.873
35	AVG	epoch_2	PH	394.327
35	AVG	epoch_3	PH	393.555
35	AVG	epoch_4	PH	385.342
36	AVG	epoch_1	RH	346.644
36	AVG	epoch_2	RH	338.971
36	AVG	epoch_3	RH	342.882
36	AVG	epoch_4	RH	330.116
36	AVG	epoch_1	RL	341.71
36	AVG	epoch_2	RL	352.982
36	AVG	epoch_3	RL	355.313
36	AVG	epoch_4	RL	348.598
36	AVG	epoch_1	PH	350.125
36	AVG	epoch_2	PH	346.986
36	AVG	epoch_3	PH	351.359
36	AVG	epoch_4	PH	346.365
37	AVG	epoch_1	RH	355.915
37	AVG	epoch_2	RH	398.712
37	AVG	epoch_3	RH	329.016
37	AVG	epoch_4	RH	325.247
37	AVG	epoch_1	RL	359.867
37	AVG	epoch_2	RL	375.771
37	AVG	epoch_3	RL	354.582
37	AVG	epoch_4	RL	337.76
37	AVG	epoch_1	PH	358.035
37	AVG	epoch_2	PH	362.647
37	AVG	epoch_3	PH	353.662
37	AVG	epoch_4	PH	350.103
38	AVG	epoch_1	RH	338.115
38	AVG	epoch_2	RH	358.044
38	AVG	epoch_3	RH	351.583
38	AVG	epoch_4	RH	323.979
38	AVG	epoch_1	RL	349.675
38	AVG	epoch_2	RL	349.53
38	AVG	epoch_3	RL	329.489
38	AVG	epoch_4	RL	339.396
38	AVG	epoch_1	PH	345.366
38	AVG	epoch_2	PH	370.634
38	AVG	epoch_3	PH	349.467
38	AVG	epoch_4	PH	338.938
39	AVG	epoch_1	RH	363.892
39	AVG	epoch_2	RH	339.011
39	AVG	epoch_3	RH	379.064
39	AVG	epoch_4	RH	331.435
39	AVG	epoch_1	RL	364.638
39	AVG	epoch_2	RL	357.661
39	AVG	epoch_3	RL	373.497
39	AVG	epoch_4	RL	376.556
39	AVG	epoch_1	PH	364.882
39	AVG	epoch_2	PH	364.452
39	AVG	epoch_3	PH	365.872
39	AVG	epoch_4	PH	347.294
40	AVG	epoch_1	RH	450.153
40	AVG	epoch_2	RH	427.856
40	AVG	epoch_3	RH	419.765
40	AVG	epoch_4	RH	359.119
40	AVG	epoch_1	RL	474.391
40	AVG	epoch_2	RL	416.157
40	AVG	epoch_3	RL	380.295
40	AVG	epoch_4	RL	362.285
40	AVG	epoch_1	PH	458.146
40	AVG	epoch_2	PH	439.576
40	AVG	epoch_3	PH	397.992
40	AVG	epoch_4	PH	352.604
41	AVG	epoch_1	RH	406.038
41	AVG	epoch_2	RH	433.566
41	AVG	epoch_3	RH	355.425
41	AVG	epoch_4	RH	363.102
41	AVG	epoch_1	RL	391.912
41	AVG	epoch_2	RL	378.898
41	AVG	epoch_3	RL	371.315
41	AVG	epoch_4	RL	356.014
41	AVG	epoch_1	PH	395.093
41	AVG	epoch_2	PH	383.558
41	AVG	epoch_3	PH	357.067
41	AVG	epoch_4	PH	352.186
42	AVG	epoch_1	RH	341.522
42	AVG	epoch_2	RH	352.307
42	AVG	epoch_3	RH	336.858
42	AVG	epoch_4	RH	328.722
42	AVG	epoch_1	RL	357.849
42	AVG	epoch_2	RL	354.585
42	AVG	epoch_3	RL	331.84
42	AVG	epoch_4	RL	332.169
42	AVG	epoch_1	PH	354.13
42	AVG	epoch_2	PH	353.485
42	AVG	epoch_3	PH	330.281
42	AVG	epoch_4	PH	319.794
43	AVG	epoch_1	RH	402.509
43	AVG	epoch_2	RH	412.054
43	AVG	epoch_3	RH	382.057
43	AVG	epoch_4	RH	407.738
43	AVG	epoch_1	RL	427.787
43	AVG	epoch_2	RL	461.792
43	AVG	epoch_3	RL	383.755
43	AVG	epoch_4	RL	425.607
43	AVG	epoch_1	PH	410.505
43	AVG	epoch_2	PH	419.629
43	AVG	epoch_3	PH	391.881
43	AVG	epoch_4	PH	370.844
44	AVG	epoch_1	RH	369.807
44	AVG	epoch_2	RH	362.553
44	AVG	epoch_3	RH	331.524
44	AVG	epoch_4	RH	328.271
44	AVG	epoch_1	RL	370.58
44	AVG	epoch_2	RL	359.07
44	AVG	epoch_3	RL	360.622
44	AVG	epoch_4	RL	355.778
44	AVG	epoch_1	PH	375.7
44	AVG	epoch_2	PH	338.179
44	AVG	epoch_3	PH	336.666
44	AVG	epoch_4	PH	326.651
45	NVG	epoch_1	RH	462.023
45	NVG	epoch_2	RH	434.892
45	NVG	epoch_3	RH	453.906
45	NVG	epoch_4	RH	415.854
45	NVG	epoch_1	RL	460.487
45	NVG	epoch_2	RL	486.956
45	NVG	epoch_3	RL	439.947
45	NVG	epoch_4	RL	449.567
45	NVG	epoch_1	PH	471.159
45	NVG	epoch_2	PH	459.42
45	NVG	epoch_3	PH	449.817
45	NVG	epoch_4	PH	454.28
46	NVG	epoch_1	RH	387.203
46	NVG	epoch_2	RH	393.683
46	NVG	epoch_3	RH	360.395
46	NVG	epoch_4	RH	394.408
46	NVG	epoch_1	RL	412.531
46	NVG	epoch_2	RL	426.82
46	NVG	epoch_3	RL	396.415
46	NVG	epoch_4	RL	390.793
46	NVG	epoch_1	PH	395.892
46	NVG	epoch_2	PH	399.415
46	NVG	epoch_3	PH	367.51
46	NVG	epoch_4	PH	386.363
47	NVG	epoch_1	RH	339.797
47	NVG	epoch_2	RH	362.34
47	NVG	epoch_3	RH	326.348
47	NVG	epoch_4	RH	318.849
47	NVG	epoch_1	RL	379.936
47	NVG	epoch_2	RL	350.805
47	NVG	epoch_3	RL	348.683
47	NVG	epoch_4	RL	374.404
47	NVG	epoch_1	PH	328.757
47	NVG	epoch_2	PH	357.617
47	NVG	epoch_3	PH	336.32
47	NVG	epoch_4	PH	330.365
48	NVG	epoch_1	RH	335.677
48	NVG	epoch_2	RH	326.091
48	NVG	epoch_3	RH	331.733
48	NVG	epoch_4	RH	273.524
48	NVG	epoch_1	RL	326.418
48	NVG	epoch_2	RL	330.023
48	NVG	epoch_3	RL	314.364
48	NVG	epoch_4	RL	303.316
48	NVG	epoch_1	PH	352.527
48	NVG	epoch_2	PH	330.854
48	NVG	epoch_3	PH	327.951
48	NVG	epoch_4	PH	305.661
49	NVG	epoch_1	RH	380.216
49	NVG	epoch_2	RH	358.507
49	NVG	epoch_3	RH	358.4
49	NVG	epoch_4	RH	366.884
49	NVG	epoch_1	RL	380.653
49	NVG	epoch_2	RL	357.929
49	NVG	epoch_3	RL	387.596
49	NVG	epoch_4	RL	373.029
49	NVG	epoch_1	PH	369.193
49	NVG	epoch_2	PH	345.418
49	NVG	epoch_3	PH	369.297
49	NVG	epoch_4	PH	358.966
50	NVG	epoch_1	RH	372.025
50	NVG	epoch_2	RH	375.561
50	NVG	epoch_3	RH	362.049
50	NVG	epoch_4	RH	364.332
50	NVG	epoch_1	RL	358.478
50	NVG	epoch_2	RL	388.414
50	NVG	epoch_3	RL	390.162
50	NVG	epoch_4	RL	362.913
50	NVG	epoch_1	PH	352.475
50	NVG	epoch_2	PH	359.792
50	NVG	epoch_3	PH	361.068
50	NVG	epoch_4	PH	366.924
51	NVG	epoch_1	RH	339.918
51	NVG	epoch_2	RH	339.39
51	NVG	epoch_3	RH	353.249
51	NVG	epoch_4	RH	363.56
51	NVG	epoch_1	RL	321.215
51	NVG	epoch_2	RL	328.283
51	NVG	epoch_3	RL	347.29
51	NVG	epoch_4	RL	355.483
51	NVG	epoch_1	PH	338.116
51	NVG	epoch_2	PH	338.578
51	NVG	epoch_3	PH	347.306
51	NVG	epoch_4	PH	350.835
52	NVG	epoch_1	RH	406.202
52	NVG	epoch_2	RH	359.113
52	NVG	epoch_3	RH	371.434
52	NVG	epoch_4	RH	351.942
52	NVG	epoch_1	RL	410.003
52	NVG	epoch_2	RL	394.796
52	NVG	epoch_3	RL	340.442
52	NVG	epoch_4	RL	420.273
52	NVG	epoch_1	PH	406.283
52	NVG	epoch_2	PH	377.866
52	NVG	epoch_3	PH	389.752
52	NVG	epoch_4	PH	359.969
53	NVG	epoch_1	RH	363.003
53	NVG	epoch_2	RH	371.038
53	NVG	epoch_3	RH	404.024
53	NVG	epoch_4	RH	400.833
53	NVG	epoch_1	RL	384.59
53	NVG	epoch_2	RL	392.165
53	NVG	epoch_3	RL	411.601
53	NVG	epoch_4	RL	438.933
53	NVG	epoch_1	PH	369.221
53	NVG	epoch_2	PH	377.36
53	NVG	epoch_3	PH	395.601
53	NVG	epoch_4	PH	390.774
54	NVG	epoch_1	RH	457.447
54	NVG	epoch_2	RH	401.262
54	NVG	epoch_3	RH	426.511
54	NVG	epoch_4	RH	435.61
54	NVG	epoch_1	RL	410.861
54	NVG	epoch_2	RL	433.327
54	NVG	epoch_3	RL	431.569
54	NVG	epoch_4	RL	430.087
54	NVG	epoch_1	PH	414.536
54	NVG	epoch_2	PH	437.745
54	NVG	epoch_3	PH	415.852
54	NVG	epoch_4	PH	416.322
55	NVG	epoch_1	RH	375.661
55	NVG	epoch_2	RH	365.11
55	NVG	epoch_3	RH	373.534
55	NVG	epoch_4	RH	338.44
55	NVG	epoch_1	RL	373.217
55	NVG	epoch_2	RL	408.284
55	NVG	epoch_3	RL	388.2
55	NVG	epoch_4	RL	388.291
55	NVG	epoch_1	PH	378.512
55	NVG	epoch_2	PH	399.627
55	NVG	epoch_3	PH	381.273
55	NVG	epoch_4	PH	378.837
56	NVG	epoch_1	RH	356.229
56	NVG	epoch_2	RH	421.8
56	NVG	epoch_3	RH	392.435
56	NVG	epoch_4	RH	387.168
56	NVG	epoch_1	RL	377.527
56	NVG	epoch_2	RL	422.113
56	NVG	epoch_3	RL	401.678
56	NVG	epoch_4	RL	384.218
56	NVG	epoch_1	PH	416.742
56	NVG	epoch_2	PH	412.224
56	NVG	epoch_3	PH	431.613
56	NVG	epoch_4	PH	377.555
57	NVG	epoch_1	RH	366.257
57	NVG	epoch_2	RH	412.122
57	NVG	epoch_3	RH	398.969
57	NVG	epoch_4	RH	403.634
57	NVG	epoch_1	RL	376.438
57	NVG	epoch_2	RL	434.93
57	NVG	epoch_3	RL	412.171
57	NVG	epoch_4	RL	406.977
57	NVG	epoch_1	PH	360.598
57	NVG	epoch_2	PH	425.895
57	NVG	epoch_3	PH	389.662
57	NVG	epoch_4	PH	394.587
58	NVG	epoch_1	RH	404.593
58	NVG	epoch_2	RH	448.824
58	NVG	epoch_3	RH	382.635
58	NVG	epoch_4	RH	400.931
58	NVG	epoch_1	RL	460.541
58	NVG	epoch_2	RL	448.622
58	NVG	epoch_3	RL	427.398
58	NVG	epoch_4	RL	401.677
58	NVG	epoch_1	PH	457.827
58	NVG	epoch_2	PH	445.681
58	NVG	epoch_3	PH	411.39
58	NVG	epoch_4	PH	412.287
59	NVG	epoch_1	RH	431.078
59	NVG	epoch_2	RH	436.139
59	NVG	epoch_3	RH	414.395
59	NVG	epoch_4	RH	413.224
59	NVG	epoch_1	RL	432.244
59	NVG	epoch_2	RL	421.584
59	NVG	epoch_3	RL	445.864
59	NVG	epoch_4	RL	419.36
59	NVG	epoch_1	PH	438.632
59	NVG	epoch_2	PH	441.589
59	NVG	epoch_3	PH	453.002
59	NVG	epoch_4	PH	430.736
60	NVG	epoch_1	RH	340.289
60	NVG	epoch_2	RH	345.129
60	NVG	epoch_3	RH	342.367
60	NVG	epoch_4	RH	327.332
60	NVG	epoch_1	RL	356.943
60	NVG	epoch_2	RL	353.85
60	NVG	epoch_3	RL	346.428
60	NVG	epoch_4	RL	348.416
60	NVG	epoch_1	PH	370.216
60	NVG	epoch_2	PH	359.277
60	NVG	epoch_3	PH	343.019
60	NVG	epoch_4	PH	344.116
61	NVG	epoch_1	RH	330.026
61	NVG	epoch_2	RH	353.328
61	NVG	epoch_3	RH	345.568
61	NVG	epoch_4	RH	340.086
61	NVG	epoch_1	RL	335.408
61	NVG	epoch_2	RL	346.788
61	NVG	epoch_3	RL	345.399
61	NVG	epoch_4	RL	353.018
61	NVG	epoch_1	PH	340.693
61	NVG	epoch_2	PH	343.024
61	NVG	epoch_3	PH	347.994
61	NVG	epoch_4	PH	353.181
62	NVG	epoch_1	RH	334.911
62	NVG	epoch_2	RH	371.146
62	NVG	epoch_3	RH	410.123
62	NVG	epoch_4	RH	338.26
62	NVG	epoch_1	RL	345.507
62	NVG	epoch_2	RL	367.746
62	NVG	epoch_3	RL	414.711
62	NVG	epoch_4	RL	372.807
62	NVG	epoch_1	PH	352.903
62	NVG	epoch_2	PH	386.363
62	NVG	epoch_3	PH	379.322
62	NVG	epoch_4	PH	356.471
63	NVG	epoch_1	RH	429.647
63	NVG	epoch_2	RH	406.198
63	NVG	epoch_3	RH	422.164
63	NVG	epoch_4	RH	393.705
63	NVG	epoch_1	RL	435.217
63	NVG	epoch_2	RL	417.428
63	NVG	epoch_3	RL	430.828
63	NVG	epoch_4	RL	393.906
63	NVG	epoch_1	PH	442.083
63	NVG	epoch_2	PH	425.949
63	NVG	epoch_3	PH	423.718
63	NVG	epoch_4	PH	394.835
64	NVG	epoch_1	RH	461.171
64	NVG	epoch_2	RH	436.01
64	NVG	epoch_3	RH	442.396
64	NVG	epoch_4	RH	386.584
64	NVG	epoch_1	RL	430.323
64	NVG	epoch_2	RL	467.015
64	NVG	epoch_3	RL	418.687
64	NVG	epoch_4	RL	395.837
64	NVG	epoch_1	PH	440.56
64	NVG	epoch_2	PH	474.378
64	NVG	epoch_3	PH	419.791
64	NVG	epoch_4	PH	397.412
65	NVG	epoch_1	RH	388.938
65	NVG	epoch_2	RH	381.027
65	NVG	epoch_3	RH	385.388
65	NVG	epoch_4	RH	377.205
65	NVG	epoch_1	RL	373.765
65	NVG	epoch_2	RL	377.026
65	NVG	epoch_3	RL	380.041
65	NVG	epoch_4	RL	375.544
65	NVG	epoch_1	PH	383.625
65	NVG	epoch_2	PH	377.781
65	NVG	epoch_3	PH	376.98
65	NVG	epoch_4	PH	373.352
66	NVG	epoch_1	RH	439.169
66	NVG	epoch_2	RH	420.792
66	NVG	epoch_3	RH	387.109
66	NVG	epoch_4	RH	376.832
66	NVG	epoch_1	RL	444.083
66	NVG	epoch_2	RL	445.654
66	NVG	epoch_3	RL	466.695
66	NVG	epoch_4	RL	404.038
66	NVG	epoch_1	PH	474.476
66	NVG	epoch_2	PH	426.601
66	NVG	epoch_3	PH	418.48
66	NVG	epoch_4	PH	425.037
67	NVG	epoch_1	RH	449.765
67	NVG	epoch_2	RH	450.94
67	NVG	epoch_3	RH	395.431
67	NVG	epoch_4	RH	360.405
67	NVG	epoch_1	RL	488.286
67	NVG	epoch_2	RL	470.378
67	NVG	epoch_3	RL	449.149
67	NVG	epoch_4	RL	428.064
67	NVG	epoch_1	PH	458.743
67	NVG	epoch_2	PH	428.119
67	NVG	epoch_3	PH	403.42
67	NVG	epoch_4	PH	396.313
68	NVG	epoch_1	RH	470.998
68	NVG	epoch_2	RH	510.252
68	NVG	epoch_3	RH	414.697
68	NVG	epoch_4	RH	409.106
68	NVG	epoch_1	RL	451.566
68	NVG	epoch_2	RL	476.219
68	NVG	epoch_3	RL	452.604
68	NVG	epoch_4	RL	439.116
68	NVG	epoch_1	PH	441.335
68	NVG	epoch_2	PH	472.841
68	NVG	epoch_3	PH	453.061
68	NVG	epoch_4	PH	422.817
69	NVG	epoch_1	RH	461.107
69	NVG	epoch_2	RH	398.982
69	NVG	epoch_3	RH	438.379
69	NVG	epoch_4	RH	394.601
69	NVG	epoch_1	RL	522.403
69	NVG	epoch_2	RL	494.422
69	NVG	epoch_3	RL	458.364
69	NVG	epoch_4	RL	429.569
69	NVG	epoch_1	PH	516.782
69	NVG	epoch_2	PH	486.091
69	NVG	epoch_3	PH	446.98
69	NVG	epoch_4	PH	455.257
70	NVG	epoch_1	RH	449.133
70	NVG	epoch_2	RH	419.486
70	NVG	epoch_3	RH	357.098
70	NVG	epoch_4	RH	362.138
70	NVG	epoch_1	RL	487.318
70	NVG	epoch_2	RL	445.208
70	NVG	epoch_3	RL	394.596
70	NVG	epoch_4	RL	427.574
70	NVG	epoch_1	PH	496.815
70	NVG	epoch_2	PH	508.942
70	NVG	epoch_3	PH	491.085
70	NVG	epoch_4	PH	484.912
71	NVG	epoch_1	RH	466.382
71	NVG	epoch_2	RH	396.67
71	NVG	epoch_3	RH	393.176
71	NVG	epoch_4	RH	358.619
71	NVG	epoch_1	RL	472.987
71	NVG	epoch_2	RL	440.861
71	NVG	epoch_3	RL	419.966
71	NVG	epoch_4	RL	382.422
71	NVG	epoch_1	PH	467.983
71	NVG	epoch_2	PH	425.935
71	NVG	epoch_3	PH	393.662
71	NVG	epoch_4	PH	391.928
72	NVG	epoch_1	RH	488.118
72	NVG	epoch_2	RH	545.155
72	NVG	epoch_3	RH	483.196
72	NVG	epoch_4	RH	433.469
72	NVG	epoch_1	RL	422.531
72	NVG	epoch_2	RL	518.779
72	NVG	epoch_3	RL	522.702
72	NVG	epoch_4	RL	468.022
72	NVG	epoch_1	PH	452.741
72	NVG	epoch_2	PH	412.932
72	NVG	epoch_3	PH	388.557
72	NVG	epoch_4	PH	396.881
73	NVG	epoch_1	RH	396.296
73	NVG	epoch_2	RH	394.988
73	NVG	epoch_3	RH	414.741
73	NVG	epoch_4	RH	383.166
73	NVG	epoch_1	RL	394.875
73	NVG	epoch_2	RL	421.101
73	NVG	epoch_3	RL	417.432
73	NVG	epoch_4	RL	412.7
73	NVG	epoch_1	PH	407.45
73	NVG	epoch_2	PH	416.704
73	NVG	epoch_3	PH	408.872
73	NVG	epoch_4	PH	385.388
74	NVG	epoch_1	RH	504.637
74	NVG	epoch_2	RH	566.757
74	NVG	epoch_3	RH	522.432
74	NVG	epoch_4	RH	466.4
74	NVG	epoch_1	RL	526.669
74	NVG	epoch_2	RL	544.341
74	NVG	epoch_3	RL	581.595
74	NVG	epoch_4	RL	512.761
74	NVG	epoch_1	PH	514.478
74	NVG	epoch_2	PH	544.246
74	NVG	epoch_3	PH	511.487
74	NVG	epoch_4	PH	469.565
75	NVG	epoch_1	RH	325.783
75	NVG	epoch_2	RH	302.039
75	NVG	epoch_3	RH	287.78
75	NVG	epoch_4	RH	283.857
75	NVG	epoch_1	RL	309.309
75	NVG	epoch_2	RL	295.685
75	NVG	epoch_3	RL	315.603
75	NVG	epoch_4	RL	315.796
75	NVG	epoch_1	PH	304.067
75	NVG	epoch_2	PH	293.215
75	NVG	epoch_3	PH	303.293
75	NVG	epoch_4	PH	287.141
76	NVG	epoch_1	RH	340.638
76	NVG	epoch_2	RH	343.715
76	NVG	epoch_3	RH	308.545
76	NVG	epoch_4	RH	299.633
76	NVG	epoch_1	RL	342.25
76	NVG	epoch_2	RL	364.677
76	NVG	epoch_3	RL	342.821
76	NVG	epoch_4	RL	328.726
76	NVG	epoch_1	PH	347.051
76	NVG	epoch_2	PH	314.94
76	NVG	epoch_3	PH	315.766
76	NVG	epoch_4	PH	300.382
77	NVG	epoch_1	RH	372.904
77	NVG	epoch_2	RH	380.685
77	NVG	epoch_3	RH	358.236
77	NVG	epoch_4	RH	384.115
77	NVG	epoch_1	RL	366.179
77	NVG	epoch_2	RL	385.246
77	NVG	epoch_3	RL	373.076
77	NVG	epoch_4	RL	348.512
77	NVG	epoch_1	PH	363.269
77	NVG	epoch_2	PH	365.41
77	NVG	epoch_3	PH	364.783
77	NVG	epoch_4	PH	355.524
78	NVG	epoch_1	RH	438.133
78	NVG	epoch_2	RH	379.496
78	NVG	epoch_3	RH	369.468
78	NVG	epoch_4	RH	400.273
78	NVG	epoch_1	RL	438.888
78	NVG	epoch_2	RL	373.078
78	NVG	epoch_3	RL	380.769
78	NVG	epoch_4	RL	385.367
78	NVG	epoch_1	PH	329.056
78	NVG	epoch_2	PH	332.552
78	NVG	epoch_3	PH	326.389
78	NVG	epoch_4	PH	337.256
79	NVG	epoch_1	RH	498.143
79	NVG	epoch_2	RH	438.732
79	NVG	epoch_3	RH	391.037
79	NVG	epoch_4	RH	384.79
79	NVG	epoch_1	RL	418.997
79	NVG	epoch_2	RL	426.161
79	NVG	epoch_3	RL	434.095
79	NVG	epoch_4	RL	443.717
79	NVG	epoch_1	PH	467.879
79	NVG	epoch_2	PH	402.226
79	NVG	epoch_3	PH	425.717
79	NVG	epoch_4	PH	402.949
80	NVG	epoch_1	RH	358.905
80	NVG	epoch_2	RH	343.381
80	NVG	epoch_3	RH	375.194
80	NVG	epoch_4	RH	322.948
80	NVG	epoch_1	RL	362.574
80	NVG	epoch_2	RL	368.748
80	NVG	epoch_3	RL	353.836
80	NVG	epoch_4	RL	328.601
80	NVG	epoch_1	PH	357.495
80	NVG	epoch_2	PH	357.301
80	NVG	epoch_3	PH	365.213
80	NVG	epoch_4	PH	337.982
81	NVG	epoch_1	RH	354.918
81	NVG	epoch_2	RH	344.171
81	NVG	epoch_3	RH	375.15
81	NVG	epoch_4	RH	352.272
81	NVG	epoch_1	RL	396.712
81	NVG	epoch_2	RL	447.604
81	NVG	epoch_3	RL	389.096
81	NVG	epoch_4	RL	418.283
81	NVG	epoch_1	PH	380.454
81	NVG	epoch_2	PH	389.317
81	NVG	epoch_3	PH	386.673
81	NVG	epoch_4	PH	382.289
82	NVG	epoch_1	RH	346.816
82	NVG	epoch_2	RH	331.042
82	NVG	epoch_3	RH	329.227
82	NVG	epoch_4	RH	331.948
82	NVG	epoch_1	RL	400.477
82	NVG	epoch_2	RL	334.448
82	NVG	epoch_3	RL	357.937
82	NVG	epoch_4	RL	347.309
82	NVG	epoch_1	PH	350.744
82	NVG	epoch_2	PH	342.06
82	NVG	epoch_3	PH	342.295
82	NVG	epoch_4	PH	337.803
83	NVG	epoch_1	RH	395.353
83	NVG	epoch_2	RH	457.703
83	NVG	epoch_3	RH	451.353
83	NVG	epoch_4	RH	427.286
83	NVG	epoch_1	RL	425.963
83	NVG	epoch_2	RL	436.371
83	NVG	epoch_3	RL	429.29
83	NVG	epoch_4	RL	441.179
83	NVG	epoch_1	PH	428.666
83	NVG	epoch_2	PH	453.056
83	NVG	epoch_3	PH	455.046
83	NVG	epoch_4	PH	461.57
84	NVG	epoch_1	RH	402.381
84	NVG	epoch_2	RH	405.232
84	NVG	epoch_3	RH	385.914
84	NVG	epoch_4	RH	400.398
84	NVG	epoch_1	RL	394.623
84	NVG	epoch_2	RL	380.777
84	NVG	epoch_3	RL	420.922
84	NVG	epoch_4	RL	395.353
84	NVG	epoch_1	PH	387.66
84	NVG	epoch_2	PH	380.681
84	NVG	epoch_3	PH	389.375
84	NVG	epoch_4	PH	384.652
85	NVG	epoch_1	RH	472.419
85	NVG	epoch_2	RH	490.404
85	NVG	epoch_3	RH	463.608
85	NVG	epoch_4	RH	460.459
85	NVG	epoch_1	RL	455.055
85	NVG	epoch_2	RL	471.306
85	NVG	epoch_3	RL	444.799
85	NVG	epoch_4	RL	450.033
85	NVG	epoch_1	PH	456.516
85	NVG	epoch_2	PH	457.391
85	NVG	epoch_3	PH	436.935
85	NVG	epoch_4	PH	450.532
86	NVG	epoch_1	RH	445.366
87	NVG	epoch_1	RH	474.377
88	NVG	epoch_1	RH	362.903
89	NVG	epoch_1	RH	347.516
90	NVG	epoch_1	RH	412.071
91	NVG	epoch_1	RH	428.356
92	NVG	epoch_1	RH	439.969
93	NVG	epoch_1	RH	443.804
94	NVG	epoch_1	RH	382.026
95	NVG	epoch_1	RH	346.507
96	NVG	epoch_1	RH	423.467
97	NVG	epoch_1	RH	396.592
98	NVG	epoch_1	RH	412.748
99	NVG	epoch_1	RH	422.152
100	NVG	epoch_1	RH	450.147
101	NVG	epoch_1	RH	424.934
102	NVG	epoch_1	RH	386.481
103	NVG	epoch_1	RH	403.816
104	NVG	epoch_1	RH	328.624
105	NVG	epoch_1	RH	437.02
106	NVG	epoch_1	RH	328.883
107	NVG	epoch_1	RH	368.379
108	NVG	epoch_1	RH	446.521
109	NVG	epoch_1	RH	391.341
110	NVG	epoch_1	RH	454.687
111	NVG	epoch_1	RH	405.228
112	NVG	epoch_1	RH	429.118
113	NVG	epoch_1	RH	380.586
114	NVG	epoch_1	RH	455.51
86	NVG	epoch_1	RL	450.766
87	NVG	epoch_1	RL	504.799
88	NVG	epoch_1	RL	370.042
89	NVG	epoch_1	RL	354.709
90	NVG	epoch_1	RL	418.282
91	NVG	epoch_1	RL	396.407
92	NVG	epoch_1	RL	456.901
93	NVG	epoch_1	RL	455.671
94	NVG	epoch_1	RL	370.326
95	NVG	epoch_1	RL	387.517
96	NVG	epoch_1	RL	436.718
97	NVG	epoch_1	RL	383.737
98	NVG	epoch_1	RL	437.29
99	NVG	epoch_1	RL	503.454
100	NVG	epoch_1	RL	496.95
101	NVG	epoch_1	RL	466.225
102	NVG	epoch_1	RL	379.991
103	NVG	epoch_1	RL	380.593
104	NVG	epoch_1	RL	334.564
105	NVG	epoch_1	RL	417.215
106	NVG	epoch_1	RL	295.906
107	NVG	epoch_1	RL	399.055
108	NVG	epoch_1	RL	502.226
109	NVG	epoch_1	RL	373.686
110	NVG	epoch_1	RL	441.459
111	NVG	epoch_1	RL	444.505
112	NVG	epoch_1	RL	446.199
113	NVG	epoch_1	RL	375.4
114	NVG	epoch_1	RL	484.308
86	NVG	epoch_1	PH	448.959
87	NVG	epoch_1	PH	499.652
88	NVG	epoch_1	PH	369.007
89	NVG	epoch_1	PH	342.223
90	NVG	epoch_1	PH	450.455
91	NVG	epoch_1	PH	380.961
92	NVG	epoch_1	PH	418.116
93	NVG	epoch_1	PH	436.029
94	NVG	epoch_1	PH	369.891
95	NVG	epoch_1	PH	341.935
96	NVG	epoch_1	PH	396.737
97	NVG	epoch_1	PH	413.748
98	NVG	epoch_1	PH	414.15
99	NVG	epoch_1	PH	493.191
100	NVG	epoch_1	PH	495.073
101	NVG	epoch_1	PH	469.793
102	NVG	epoch_1	PH	379.117
103	NVG	epoch_1	PH	316.307
104	NVG	epoch_1	PH	379.77
105	NVG	epoch_1	PH	467.235
106	NVG	epoch_1	PH	271.075
107	NVG	epoch_1	PH	408.043
108	NVG	epoch_1	PH	464.782
109	NVG	epoch_1	PH	383.65
110	NVG	epoch_1	PH	412.293
111	NVG	epoch_1	PH	431.142
112	NVG	epoch_1	PH	422.798
113	NVG	epoch_1	PH	373.93
114	NVG	epoch_1	PH	452.696
86	NVG	epoch_2	RH	433.609
87	NVG	epoch_2	RH	454.294
88	NVG	epoch_2	RH	348.55
89	NVG	epoch_2	RH	352.43
90	NVG	epoch_2	RH	434.589
91	NVG	epoch_2	RH	433.681
92	NVG	epoch_2	RH	443.03
93	NVG	epoch_2	RH	403.917
94	NVG	epoch_2	RH	414.338
95	NVG	epoch_2	RH	338.352
96	NVG	epoch_2	RH	433.099
97	NVG	epoch_2	RH	432.701
98	NVG	epoch_2	RH	451.278
99	NVG	epoch_2	RH	452.351
100	NVG	epoch_2	RH	442.406
101	NVG	epoch_2	RH	391.294
102	NVG	epoch_2	RH	406.072
103	NVG	epoch_2	RH	428.124
104	NVG	epoch_2	RH	374.103
105	NVG	epoch_2	RH	416.8
106	NVG	epoch_2	RH	323.8
107	NVG	epoch_2	RH	423.766
108	NVG	epoch_2	RH	443.291
109	NVG	epoch_2	RH	358.422
110	NVG	epoch_2	RH	440.463
111	NVG	epoch_2	RH	435.575
112	NVG	epoch_2	RH	391.205
113	NVG	epoch_2	RH	345.812
114	NVG	epoch_2	RH	473.751
86	NVG	epoch_2	RL	493.273
87	NVG	epoch_2	RL	477.831
88	NVG	epoch_2	RL	341.187
89	NVG	epoch_2	RL	330.902
90	NVG	epoch_2	RL	413.812
91	NVG	epoch_2	RL	432.186
92	NVG	epoch_2	RL	456.216
93	NVG	epoch_2	RL	399.597
94	NVG	epoch_2	RL	441.825
95	NVG	epoch_2	RL	408.744
96	NVG	epoch_2	RL	419.366
97	NVG	epoch_2	RL	461.071
98	NVG	epoch_2	RL	427.744
99	NVG	epoch_2	RL	502.588
100	NVG	epoch_2	RL	497.819
101	NVG	epoch_2	RL	437.475
102	NVG	epoch_2	RL	411.049
103	NVG	epoch_2	RL	405.997
104	NVG	epoch_2	RL	364.441
105	NVG	epoch_2	RL	432.719
106	NVG	epoch_2	RL	307.155
107	NVG	epoch_2	RL	389.966
108	NVG	epoch_2	RL	490.797
109	NVG	epoch_2	RL	421.468
110	NVG	epoch_2	RL	417.86
111	NVG	epoch_2	RL	466.263
112	NVG	epoch_2	RL	424.741
113	NVG	epoch_2	RL	344.357
114	NVG	epoch_2	RL	522.778
86	NVG	epoch_2	PH	469.399
87	NVG	epoch_2	PH	437.332
88	NVG	epoch_2	PH	357.692
89	NVG	epoch_2	PH	347.394
90	NVG	epoch_2	PH	395.856
91	NVG	epoch_2	PH	393.672
92	NVG	epoch_2	PH	415.163
93	NVG	epoch_2	PH	417.961
94	NVG	epoch_2	PH	389.522
95	NVG	epoch_2	PH	336.27
96	NVG	epoch_2	PH	413.858
97	NVG	epoch_2	PH	475.798
98	NVG	epoch_2	PH	447.398
99	NVG	epoch_2	PH	528.339
100	NVG	epoch_2	PH	468.115
101	NVG	epoch_2	PH	407.97
102	NVG	epoch_2	PH	398.089
103	NVG	epoch_2	PH	377.638
104	NVG	epoch_2	PH	433.675
105	NVG	epoch_2	PH	409.905
106	NVG	epoch_2	PH	314.744
107	NVG	epoch_2	PH	414.758
108	NVG	epoch_2	PH	471.871
109	NVG	epoch_2	PH	349.572
110	NVG	epoch_2	PH	397.868
111	NVG	epoch_2	PH	432.723
112	NVG	epoch_2	PH	418.428
113	NVG	epoch_2	PH	320.294
114	NVG	epoch_2	PH	497.537
86	NVG	epoch_3	RH	414.841
87	NVG	epoch_3	RH	465.044
88	NVG	epoch_3	RH	344.276
89	NVG	epoch_3	RH	319.628
90	NVG	epoch_3	RH	405.224
91	NVG	epoch_3	RH	423.435
92	NVG	epoch_3	RH	419.933
93	NVG	epoch_3	RH	409.698
94	NVG	epoch_3	RH	396.609
95	NVG	epoch_3	RH	352.53
96	NVG	epoch_3	RH	419.14
97	NVG	epoch_3	RH	431.469
98	NVG	epoch_3	RH	433.152
99	NVG	epoch_3	RH	461.267
100	NVG	epoch_3	RH	426.064
101	NVG	epoch_3	RH	376.86
102	NVG	epoch_3	RH	434.449
103	NVG	epoch_3	RH	411.482
104	NVG	epoch_3	RH	324.811
105	NVG	epoch_3	RH	388.268
106	NVG	epoch_3	RH	326.88
107	NVG	epoch_3	RH	388.539
108	NVG	epoch_3	RH	436.939
109	NVG	epoch_3	RH	412.725
110	NVG	epoch_3	RH	411.142
111	NVG	epoch_3	RH	405.244
112	NVG	epoch_3	RH	393.245
113	NVG	epoch_3	RH	342.022
114	NVG	epoch_3	RH	485.4
86	NVG	epoch_3	RL	470.051
87	NVG	epoch_3	RL	455.504
88	NVG	epoch_3	RL	349.462
89	NVG	epoch_3	RL	374.454
90	NVG	epoch_3	RL	375.409
91	NVG	epoch_3	RL	430.923
92	NVG	epoch_3	RL	412.634
93	NVG	epoch_3	RL	422.725
94	NVG	epoch_3	RL	419.381
95	NVG	epoch_3	RL	408.264
96	NVG	epoch_3	RL	434.301
97	NVG	epoch_3	RL	455.58
98	NVG	epoch_3	RL	433.082
99	NVG	epoch_3	RL	479.488
100	NVG	epoch_3	RL	467.23
101	NVG	epoch_3	RL	429.375
102	NVG	epoch_3	RL	437.351
103	NVG	epoch_3	RL	401.524
104	NVG	epoch_3	RL	382.448
105	NVG	epoch_3	RL	383.309
106	NVG	epoch_3	RL	323.418
107	NVG	epoch_3	RL	449.062
108	NVG	epoch_3	RL	418.478
109	NVG	epoch_3	RL	376.176
110	NVG	epoch_3	RL	437.112
111	NVG	epoch_3	RL	415.933
112	NVG	epoch_3	RL	430.833
113	NVG	epoch_3	RL	343.827
114	NVG	epoch_3	RL	517.684
86	NVG	epoch_3	PH	465.957
87	NVG	epoch_3	PH	442.638
88	NVG	epoch_3	PH	346.565
89	NVG	epoch_3	PH	352.626
90	NVG	epoch_3	PH	433.008
91	NVG	epoch_3	PH	379.251
92	NVG	epoch_3	PH	412.287
93	NVG	epoch_3	PH	392.597
94	NVG	epoch_3	PH	400.656
95	NVG	epoch_3	PH	363.009
96	NVG	epoch_3	PH	382.346
97	NVG	epoch_3	PH	454.889
98	NVG	epoch_3	PH	415.369
99	NVG	epoch_3	PH	483.826
100	NVG	epoch_3	PH	476.602
101	NVG	epoch_3	PH	381.795
102	NVG	epoch_3	PH	421.6
103	NVG	epoch_3	PH	364.074
104	NVG	epoch_3	PH	412.153
105	NVG	epoch_3	PH	382.623
106	NVG	epoch_3	PH	325.365
107	NVG	epoch_3	PH	420.9
108	NVG	epoch_3	PH	433.314
109	NVG	epoch_3	PH	371.149
110	NVG	epoch_3	PH	382.779
111	NVG	epoch_3	PH	430.239
112	NVG	epoch_3	PH	387.081
113	NVG	epoch_3	PH	325.294
114	NVG	epoch_3	PH	496.597
86	NVG	epoch_4	RH	398.881
87	NVG	epoch_4	RH	426.7
88	NVG	epoch_4	RH	361.998
89	NVG	epoch_4	RH	309.113
90	NVG	epoch_4	RH	373.182
91	NVG	epoch_4	RH	392.805
92	NVG	epoch_4	RH	408.087
93	NVG	epoch_4	RH	398.151
94	NVG	epoch_4	RH	360.233
95	NVG	epoch_4	RH	316.99
96	NVG	epoch_4	RH	413.492
97	NVG	epoch_4	RH	420.351
98	NVG	epoch_4	RH	400.45
99	NVG	epoch_4	RH	436.917
100	NVG	epoch_4	RH	414.666
101	NVG	epoch_4	RH	376.862
102	NVG	epoch_4	RH	368.306
103	NVG	epoch_4	RH	420.739
104	NVG	epoch_4	RH	331.748
105	NVG	epoch_4	RH	350.455
106	NVG	epoch_4	RH	317.459
107	NVG	epoch_4	RH	391.004
108	NVG	epoch_4	RH	412.247
109	NVG	epoch_4	RH	373.53
110	NVG	epoch_4	RH	408.154
111	NVG	epoch_4	RH	356.239
112	NVG	epoch_4	RH	374.272
113	NVG	epoch_4	RH	357.368
114	NVG	epoch_4	RH	424.982
86	NVG	epoch_4	RL	467.012
87	NVG	epoch_4	RL	438.359
88	NVG	epoch_4	RL	352.834
89	NVG	epoch_4	RL	330.814
90	NVG	epoch_4	RL	400.183
91	NVG	epoch_4	RL	423.676
92	NVG	epoch_4	RL	412.857
93	NVG	epoch_4	RL	394.379
94	NVG	epoch_4	RL	396.064
95	NVG	epoch_4	RL	387.581
96	NVG	epoch_4	RL	425.235
97	NVG	epoch_4	RL	448.502
98	NVG	epoch_4	RL	419.863
99	NVG	epoch_4	RL	452.447
100	NVG	epoch_4	RL	459.784
101	NVG	epoch_4	RL	385.096
102	NVG	epoch_4	RL	414.665
103	NVG	epoch_4	RL	417.696
104	NVG	epoch_4	RL	360.468
105	NVG	epoch_4	RL	416.651
106	NVG	epoch_4	RL	334.814
107	NVG	epoch_4	RL	416.357
108	NVG	epoch_4	RL	435.29
109	NVG	epoch_4	RL	393.969
110	NVG	epoch_4	RL	397.155
111	NVG	epoch_4	RL	432.577
112	NVG	epoch_4	RL	388.945
113	NVG	epoch_4	RL	349.504
114	NVG	epoch_4	RL	475.187
86	NVG	epoch_4	PH	446.298
87	NVG	epoch_4	PH	432.638
88	NVG	epoch_4	PH	344.261
89	NVG	epoch_4	PH	352.789
90	NVG	epoch_4	PH	394.143
91	NVG	epoch_4	PH	374.497
92	NVG	epoch_4	PH	407.804
93	NVG	epoch_4	PH	377.622
94	NVG	epoch_4	PH	370.29
95	NVG	epoch_4	PH	344.924
96	NVG	epoch_4	PH	347.508
97	NVG	epoch_4	PH	449.33
98	NVG	epoch_4	PH	399.757
99	NVG	epoch_4	PH	461.202
100	NVG	epoch_4	PH	439.298
101	NVG	epoch_4	PH	384.916
102	NVG	epoch_4	PH	361.037
103	NVG	epoch_4	PH	352.053
104	NVG	epoch_4	PH	362.258
105	NVG	epoch_4	PH	391.518
106	NVG	epoch_4	PH	325.385
107	NVG	epoch_4	PH	422.988
108	NVG	epoch_4	PH	448.56
109	NVG	epoch_4	PH	384.817
110	NVG	epoch_4	PH	359.318
111	NVG	epoch_4	PH	400.27
112	NVG	epoch_4	PH	393.557
113	NVG	epoch_4	PH	351.413
114	NVG	epoch_4	PH	460.262
115	AVG	epoch_1	RH	316.055
116	AVG	epoch_1	RH	375.773
117	AVG	epoch_1	RH	334.331
118	AVG	epoch_1	RH	358.001
119	AVG	epoch_1	RH	283.819
120	AVG	epoch_1	RH	389.778
121	AVG	epoch_1	RH	387.069
122	AVG	epoch_1	RH	361.321
123	AVG	epoch_1	RH	400.199
124	AVG	epoch_1	RH	341.583
125	AVG	epoch_1	RH	324.239
126	AVG	epoch_1	RH	341.174
127	AVG	epoch_1	RH	440.109
128	AVG	epoch_1	RH	289.122
129	AVG	epoch_1	RH	340.084
130	AVG	epoch_1	RH	432.029
131	AVG	epoch_1	RH	289.57
132	AVG	epoch_1	RH	367.42
133	AVG	epoch_1	RH	365.791
134	AVG	epoch_1	RH	359.415
135	AVG	epoch_1	RH	328.304
136	AVG	epoch_1	RH	400.571
137	AVG	epoch_1	RH	389.393
138	AVG	epoch_1	RH	384.889
139	AVG	epoch_1	RH	316.235
140	AVG	epoch_1	RH	401.961
141	AVG	epoch_1	RH	332.392
142	AVG	epoch_1	RH	256.925
115	AVG	epoch_1	RL	323.393
116	AVG	epoch_1	RL	385.056
117	AVG	epoch_1	RL	335.168
118	AVG	epoch_1	RL	348.156
119	AVG	epoch_1	RL	257.544
120	AVG	epoch_1	RL	374.999
121	AVG	epoch_1	RL	367.5
122	AVG	epoch_1	RL	378.237
123	AVG	epoch_1	RL	411.74
124	AVG	epoch_1	RL	353.333
125	AVG	epoch_1	RL	345.145
126	AVG	epoch_1	RL	329.86
127	AVG	epoch_1	RL	452.068
128	AVG	epoch_1	RL	282.121
129	AVG	epoch_1	RL	352.038
130	AVG	epoch_1	RL	468.967
131	AVG	epoch_1	RL	318.994
132	AVG	epoch_1	RL	378.626
133	AVG	epoch_1	RL	359.585
134	AVG	epoch_1	RL	353.757
135	AVG	epoch_1	RL	336.075
136	AVG	epoch_1	RL	429.822
137	AVG	epoch_1	RL	385.541
138	AVG	epoch_1	RL	408
139	AVG	epoch_1	RL	354.677
140	AVG	epoch_1	RL	358.771
141	AVG	epoch_1	RL	327.567
142	AVG	epoch_1	RL	277.075
115	AVG	epoch_1	PH	316.618
116	AVG	epoch_1	PH	393.614
117	AVG	epoch_1	PH	327.312
118	AVG	epoch_1	PH	353.492
119	AVG	epoch_1	PH	302.292
120	AVG	epoch_1	PH	341.691
121	AVG	epoch_1	PH	390.186
122	AVG	epoch_1	PH	396.402
123	AVG	epoch_1	PH	417.761
124	AVG	epoch_1	PH	351.349
125	AVG	epoch_1	PH	342.879
126	AVG	epoch_1	PH	347.056
127	AVG	epoch_1	PH	440.694
128	AVG	epoch_1	PH	285.705
129	AVG	epoch_1	PH	360.577
130	AVG	epoch_1	PH	402.345
131	AVG	epoch_1	PH	308.409
132	AVG	epoch_1	PH	365.172
133	AVG	epoch_1	PH	344.357
134	AVG	epoch_1	PH	364.268
135	AVG	epoch_1	PH	333.931
136	AVG	epoch_1	PH	440.812
137	AVG	epoch_1	PH	402.449
138	AVG	epoch_1	PH	428.292
139	AVG	epoch_1	PH	333.952
140	AVG	epoch_1	PH	396.033
141	AVG	epoch_1	PH	338.992
142	AVG	epoch_1	PH	285.911
115	AVG	epoch_2	RH	347.029
116	AVG	epoch_2	RH	335.652
117	AVG	epoch_2	RH	357.03
118	AVG	epoch_2	RH	328.876
119	AVG	epoch_2	RH	268.398
120	AVG	epoch_2	RH	374.8
121	AVG	epoch_2	RH	375.081
122	AVG	epoch_2	RH	361.018
123	AVG	epoch_2	RH	360.091
124	AVG	epoch_2	RH	344.011
125	AVG	epoch_2	RH	372.755
126	AVG	epoch_2	RH	367.366
127	AVG	epoch_2	RH	372.923
128	AVG	epoch_2	RH	337.11
129	AVG	epoch_2	RH	333.739
130	AVG	epoch_2	RH	477.579
131	AVG	epoch_2	RH	328.123
132	AVG	epoch_2	RH	386.362
133	AVG	epoch_2	RH	376.904
134	AVG	epoch_2	RH	352.264
135	AVG	epoch_2	RH	334.65
136	AVG	epoch_2	RH	397.682
137	AVG	epoch_2	RH	395.827
138	AVG	epoch_2	RH	453.693
139	AVG	epoch_2	RH	362.093
140	AVG	epoch_2	RH	378.466
141	AVG	epoch_2	RH	326.861
142	AVG	epoch_2	RH	258.198
115	AVG	epoch_2	RL	357.294
116	AVG	epoch_2	RL	344.659
117	AVG	epoch_2	RL	355.378
118	AVG	epoch_2	RL	333.549
119	AVG	epoch_2	RL	257.118
120	AVG	epoch_2	RL	360.249
121	AVG	epoch_2	RL	399.461
122	AVG	epoch_2	RL	371.852
123	AVG	epoch_2	RL	390.855
124	AVG	epoch_2	RL	321.98
125	AVG	epoch_2	RL	395.826
126	AVG	epoch_2	RL	369.518
127	AVG	epoch_2	RL	380.166
128	AVG	epoch_2	RL	332.719
129	AVG	epoch_2	RL	358.699
130	AVG	epoch_2	RL	474.017
131	AVG	epoch_2	RL	332.493
132	AVG	epoch_2	RL	367.453
133	AVG	epoch_2	RL	369.208
134	AVG	epoch_2	RL	374.041
135	AVG	epoch_2	RL	352.021
136	AVG	epoch_2	RL	436.99
137	AVG	epoch_2	RL	389.702
138	AVG	epoch_2	RL	454.082
139	AVG	epoch_2	RL	381.25
140	AVG	epoch_2	RL	430.605
141	AVG	epoch_2	RL	336.238
142	AVG	epoch_2	RL	283.866
115	AVG	epoch_2	PH	347.731
116	AVG	epoch_2	PH	335.769
117	AVG	epoch_2	PH	317.596
118	AVG	epoch_2	PH	320.186
119	AVG	epoch_2	PH	299.218
120	AVG	epoch_2	PH	349.888
121	AVG	epoch_2	PH	411.979
122	AVG	epoch_2	PH	394.903
123	AVG	epoch_2	PH	450.49
124	AVG	epoch_2	PH	351.599
125	AVG	epoch_2	PH	339.999
126	AVG	epoch_2	PH	331.628
127	AVG	epoch_2	PH	367.991
128	AVG	epoch_2	PH	280.674
129	AVG	epoch_2	PH	369.616
130	AVG	epoch_2	PH	396.084
131	AVG	epoch_2	PH	315.191
132	AVG	epoch_2	PH	387
133	AVG	epoch_2	PH	330.965
134	AVG	epoch_2	PH	372.324
135	AVG	epoch_2	PH	318.975
136	AVG	epoch_2	PH	397.545
137	AVG	epoch_2	PH	373.519
138	AVG	epoch_2	PH	487.31
139	AVG	epoch_2	PH	383.173
140	AVG	epoch_2	PH	378.735
141	AVG	epoch_2	PH	311.275
142	AVG	epoch_2	PH	275.405
115	AVG	epoch_3	RH	377.994
116	AVG	epoch_3	RH	353.81
117	AVG	epoch_3	RH	340.255
118	AVG	epoch_3	RH	296
119	AVG	epoch_3	RH	250.646
120	AVG	epoch_3	RH	338.112
121	AVG	epoch_3	RH	371.01
122	AVG	epoch_3	RH	364.224
123	AVG	epoch_3	RH	369.168
124	AVG	epoch_3	RH	306.527
125	AVG	epoch_3	RH	333.408
126	AVG	epoch_3	RH	358.119
127	AVG	epoch_3	RH	371.942
128	AVG	epoch_3	RH	260.969
129	AVG	epoch_3	RH	322.984
130	AVG	epoch_3	RH	447.307
131	AVG	epoch_3	RH	343.479
132	AVG	epoch_3	RH	325.258
133	AVG	epoch_3	RH	321.202
134	AVG	epoch_3	RH	331.116
135	AVG	epoch_3	RH	353.765
136	AVG	epoch_3	RH	396.167
137	AVG	epoch_3	RH	389.289
138	AVG	epoch_3	RH	399.722
139	AVG	epoch_3	RH	336.992
140	AVG	epoch_3	RH	378.097
141	AVG	epoch_3	RH	330.765
142	AVG	epoch_3	RH	293.413
115	AVG	epoch_3	RL	345.511
116	AVG	epoch_3	RL	346.077
117	AVG	epoch_3	RL	303.044
118	AVG	epoch_3	RL	295.034
119	AVG	epoch_3	RL	266.325
120	AVG	epoch_3	RL	335.94
121	AVG	epoch_3	RL	426.64
122	AVG	epoch_3	RL	360.007
123	AVG	epoch_3	RL	380.393
124	AVG	epoch_3	RL	341.053
125	AVG	epoch_3	RL	403.645
126	AVG	epoch_3	RL	369.85
127	AVG	epoch_3	RL	371.204
128	AVG	epoch_3	RL	275.343
129	AVG	epoch_3	RL	327.588
130	AVG	epoch_3	RL	443.799
131	AVG	epoch_3	RL	352.24
132	AVG	epoch_3	RL	351.907
133	AVG	epoch_3	RL	323.514
134	AVG	epoch_3	RL	369.644
135	AVG	epoch_3	RL	358.915
136	AVG	epoch_3	RL	387.413
137	AVG	epoch_3	RL	384.828
138	AVG	epoch_3	RL	443.093
139	AVG	epoch_3	RL	359.992
140	AVG	epoch_3	RL	395.489
141	AVG	epoch_3	RL	372.838
142	AVG	epoch_3	RL	268.471
115	AVG	epoch_3	PH	343.822
116	AVG	epoch_3	PH	335.555
117	AVG	epoch_3	PH	303.012
118	AVG	epoch_3	PH	318.194
119	AVG	epoch_3	PH	278.223
120	AVG	epoch_3	PH	338.384
121	AVG	epoch_3	PH	374.274
122	AVG	epoch_3	PH	361.086
123	AVG	epoch_3	PH	394.074
124	AVG	epoch_3	PH	323.003
125	AVG	epoch_3	PH	356.384
126	AVG	epoch_3	PH	350.659
127	AVG	epoch_3	PH	376.997
128	AVG	epoch_3	PH	312.872
129	AVG	epoch_3	PH	363.52
130	AVG	epoch_3	PH	412.635
131	AVG	epoch_3	PH	310.757
132	AVG	epoch_3	PH	339.009
133	AVG	epoch_3	PH	304.296
134	AVG	epoch_3	PH	387.329
135	AVG	epoch_3	PH	317.878
136	AVG	epoch_3	PH	360.34
137	AVG	epoch_3	PH	392.073
138	AVG	epoch_3	PH	457.102
139	AVG	epoch_3	PH	356.423
140	AVG	epoch_3	PH	393.616
141	AVG	epoch_3	PH	360.645
142	AVG	epoch_3	PH	292.933
115	AVG	epoch_4	RH	347.192
116	AVG	epoch_4	RH	342.048
117	AVG	epoch_4	RH	315.22
118	AVG	epoch_4	RH	299.453
119	AVG	epoch_4	RH	287.902
120	AVG	epoch_4	RH	363.78
121	AVG	epoch_4	RH	364.411
122	AVG	epoch_4	RH	337.765
123	AVG	epoch_4	RH	332.327
124	AVG	epoch_4	RH	357.132
125	AVG	epoch_4	RH	366.251
126	AVG	epoch_4	RH	342.379
127	AVG	epoch_4	RH	383.687
128	AVG	epoch_4	RH	258.71
129	AVG	epoch_4	RH	334.097
130	AVG	epoch_4	RH	456.614
131	AVG	epoch_4	RH	317.429
132	AVG	epoch_4	RH	371.718
133	AVG	epoch_4	RH	339.771
134	AVG	epoch_4	RH	345.318
135	AVG	epoch_4	RH	356.819
136	AVG	epoch_4	RH	374.6
137	AVG	epoch_4	RH	375.846
138	AVG	epoch_4	RH	415.385
139	AVG	epoch_4	RH	326.26
140	AVG	epoch_4	RH	385.897
141	AVG	epoch_4	RH	345.486
142	AVG	epoch_4	RH	275.531
115	AVG	epoch_4	RL	376.912
116	AVG	epoch_4	RL	384.9
117	AVG	epoch_4	RL	332.999
118	AVG	epoch_4	RL	328.837
119	AVG	epoch_4	RL	254.922
120	AVG	epoch_4	RL	357.248
121	AVG	epoch_4	RL	374.955
122	AVG	epoch_4	RL	359.515
123	AVG	epoch_4	RL	359.306
124	AVG	epoch_4	RL	350.711
125	AVG	epoch_4	RL	395.54
126	AVG	epoch_4	RL	373.744
127	AVG	epoch_4	RL	404.778
128	AVG	epoch_4	RL	266.684
129	AVG	epoch_4	RL	348.589
130	AVG	epoch_4	RL	427.339
131	AVG	epoch_4	RL	329.529
132	AVG	epoch_4	RL	368.717
133	AVG	epoch_4	RL	318.829
134	AVG	epoch_4	RL	375.183
135	AVG	epoch_4	RL	327.861
136	AVG	epoch_4	RL	388.446
137	AVG	epoch_4	RL	383.474
138	AVG	epoch_4	RL	414.738
139	AVG	epoch_4	RL	322.922
140	AVG	epoch_4	RL	396.731
141	AVG	epoch_4	RL	356.052
142	AVG	epoch_4	RL	296.783
115	AVG	epoch_4	PH	332.46
116	AVG	epoch_4	PH	344.775
117	AVG	epoch_4	PH	322.596
118	AVG	epoch_4	PH	278.311
119	AVG	epoch_4	PH	294.318
120	AVG	epoch_4	PH	298.737
121	AVG	epoch_4	PH	378.065
122	AVG	epoch_4	PH	334.28
123	AVG	epoch_4	PH	374.313
124	AVG	epoch_4	PH	348.426
125	AVG	epoch_4	PH	370.381
126	AVG	epoch_4	PH	340.441
127	AVG	epoch_4	PH	340.568
128	AVG	epoch_4	PH	282.172
129	AVG	epoch_4	PH	344.067
130	AVG	epoch_4	PH	398.093
131	AVG	epoch_4	PH	294.905
132	AVG	epoch_4	PH	364.202
133	AVG	epoch_4	PH	275.917
134	AVG	epoch_4	PH	399.611
135	AVG	epoch_4	PH	301.399
136	AVG	epoch_4	PH	383.166
137	AVG	epoch_4	PH	374.901
138	AVG	epoch_4	PH	415.616
139	AVG	epoch_4	PH	361.083
140	AVG	epoch_4	PH	387.55
141	AVG	epoch_4	PH	345.969
142	AVG	epoch_4	PH	295.506
