# Supplementary material for: Differences in characteristics of two aspects of procedural learning in action video game players
Source: PeerJ. 2026 Mar 27;14:e21013. doi: 10.7717/peerj.21013 (PMC13034865; doi:10.7717/peerj.21013)
Supplement: Supplemental Information 6 [file peerj-14-21013-s006.txt]

============================================================
 Supplementary Appendix
 ANOVA Results for Statistical Learning (SL) and High-order Sequence Learning (HSL)
 ============================================================

 Appendix A. Statistical Learning Effect (SL = RL − RH)

 ============================================================
R3_2_SL_effect_RL_minus_RH  (learning effect)
DV: SL 
Model: Group (between) × Epoch (within)
============================================================

Anova Table (Type 3 tests)

Response: SL
       Effect           df    MSE      F  pes p.value
1       group       1, 140 926.15 5.60 * .038    .019
2       epoch 2.81, 393.85 519.84 3.53 * .025    .017
3 group:epoch 2.81, 393.85 519.84 2.69 * .019    .050
---
Signif. codes:  0 ‘***’ 0.001 ‘**’ 0.01 ‘*’ 0.05 ‘+’ 0.1 ‘ ’ 1

Sphericity correction method: GG 

---- ANOVA table ----
       Effect   num Df   den Df      MSE        F        pes     Pr(>F)
1       group 1.000000 140.0000 926.1463 5.601226 0.03846963 0.01931728
2       epoch 2.813212 393.8497 519.8374 3.532030 0.02460796 0.01704114
3 group:epoch 2.813212 393.8497 519.8374 2.685395 0.01882039 0.04994466

---- Simple effects: Group within each Epoch (Bonferroni) ----
epoch = epoch_1:
 contrast   estimate       SE  df t.ratio p.value
 NVG - AVG -0.667430 4.020247 140  -0.166  0.8684

epoch = epoch_2:
 contrast   estimate       SE  df t.ratio p.value
 NVG - AVG  3.635050 4.508882 140   0.806  0.4215

epoch = epoch_3:
 contrast   estimate       SE  df t.ratio p.value
 NVG - AVG  7.590721 3.967245 140   1.913  0.0577

epoch = epoch_4:
 contrast   estimate       SE  df t.ratio p.value
 NVG - AVG 13.620765 3.881399 140   3.509  0.0006


---- Simple effects: Epoch within each Group (Bonferroni) ----
group = NVG:
 contrast            estimate       SE  df t.ratio p.value
 epoch_1 - epoch_2  -5.589289 3.465745 140  -1.613  0.6543
 epoch_1 - epoch_3  -9.060311 3.818330 140  -2.373  0.1141
 epoch_1 - epoch_4 -15.542604 3.772019 140  -4.120  0.0004
 epoch_2 - epoch_3  -3.471023 4.223333 140  -0.822  1.0000
 epoch_2 - epoch_4  -9.953315 3.411755 140  -2.917  0.0247
 epoch_3 - epoch_4  -6.482292 3.642893 140  -1.779  0.4640

group = AVG:
 contrast            estimate       SE  df t.ratio p.value
 epoch_1 - epoch_2  -1.286808 3.417271 140  -0.377  1.0000
 epoch_1 - epoch_3  -0.802160 3.764924 140  -0.213  1.0000
 epoch_1 - epoch_4  -1.254408 3.719261 140  -0.337  1.0000
 epoch_2 - epoch_3   0.484648 4.164263 140   0.116  1.0000
 epoch_2 - epoch_4   0.032400 3.364035 140   0.010  1.0000
 epoch_3 - epoch_4  -0.452249 3.591941 140  -0.126  1.0000

P value adjustment: bonferroni method for 6 tests  

------------------------------------------------------------

 Appendix B. High-order Sequence Learning Effect (HSL = RH − PH)

 ============================================================
R3_3_HSL_effect_RH_minus_PH  (learning effect)
DV: HSL 
Model: Group (between) × Epoch (within)
============================================================

Anova Table (Type 3 tests)

Response: HSL
       Effect           df     MSE      F  pes p.value
1       group       1, 140 2296.69   0.32 .002    .571
2       epoch 2.88, 402.60  400.72   1.13 .008    .337
3 group:epoch 2.88, 402.60  400.72 3.64 * .025    .014
---
Signif. codes:  0 ‘***’ 0.001 ‘**’ 0.01 ‘*’ 0.05 ‘+’ 0.1 ‘ ’ 1

Sphericity correction method: GG 

---- ANOVA table ----
       Effect   num Df  den Df       MSE         F         pes     Pr(>F)
1       group 1.000000 140.000 2296.6927 0.3231942 0.002303213 0.57060514
2       epoch 2.875693 402.597  400.7182 1.1271770 0.007986959 0.33675278
3 group:epoch 2.875693 402.597  400.7182 3.6391195 0.025335156 0.01417809

---- Simple effects: Group within each Epoch (Bonferroni) ----
epoch = epoch_1:
 contrast    estimate       SE  df t.ratio p.value
 NVG - AVG   2.698922 4.580597 140   0.589  0.5567

epoch = epoch_2:
 contrast    estimate       SE  df t.ratio p.value
 NVG - AVG  -1.535079 5.440214 140  -0.282  0.7782

epoch = epoch_3:
 contrast    estimate       SE  df t.ratio p.value
 NVG - AVG   1.020499 4.703248 140   0.217  0.8285

epoch = epoch_4:
 contrast    estimate       SE  df t.ratio p.value
 NVG - AVG -11.330572 4.947409 140  -2.290  0.0235


---- Simple effects: Epoch within each Group (Bonferroni) ----
group = NVG:
 contrast           estimate       SE  df t.ratio p.value
 epoch_1 - epoch_2 -1.124512 3.552569 140  -0.317  1.0000
 epoch_1 - epoch_3  1.403953 3.244093 140   0.433  1.0000
 epoch_1 - epoch_4  7.096135 3.043589 140   2.332  0.1269
 epoch_2 - epoch_3  2.528465 3.624801 140   0.698  1.0000
 epoch_2 - epoch_4  8.220647 3.387330 140   2.427  0.0990
 epoch_3 - epoch_4  5.692182 2.970968 140   1.916  0.3445

group = AVG:
 contrast           estimate       SE  df t.ratio p.value
 epoch_1 - epoch_2 -5.358513 3.502880 140  -1.530  0.7700
 epoch_1 - epoch_3 -0.274471 3.198719 140  -0.086  1.0000
 epoch_1 - epoch_4 -6.933359 3.001019 140  -2.310  0.1340
 epoch_2 - epoch_3  5.084042 3.574102 140   1.422  0.9427
 epoch_2 - epoch_4 -1.574846 3.339952 140  -0.472  1.0000
 epoch_3 - epoch_4 -6.658888 2.929414 140  -2.273  0.1472

P value adjustment: bonferroni method for 6 tests 
